# Supplementary material for: Assessing macrofungal diversity to identify conservation priority areas: a case study from the southern section of the Hengduan Mountains, China
Source: IMA Fungus. 2026 Jun 12;17:e168781. doi: 10.3897/imafungus.17.168781 (PMC13282625; doi:10.3897/imafungus.17.168781)
Supplement: Supplementary material 1 — Supplementary information 1 [file imafungus-17-e168781-s001.xlsx]

## Sheet: Sheet1
Phylum	Class	Order	Family	Genus	Species	Voucher (* used in community phylogenetics)	Sampling site	ITS	nLSU
Ascomycota	Eurotiomycetes	Eurotiales	Elaphomycetaceae	Elaphomyces	Elaphomyces granulatus	LWZ 20200807-22a *	S61	PZ331077	PZ442379
Ascomycota	Geoglossomycetes	Geoglossales	Geoglossaceae	Geoglossum	Geoglossum nigritum	LWZ 20190813-2a *	S25	PZ330678	PZ442024
Ascomycota	Geoglossomycetes	Geoglossales	Geoglossaceae	Geoglossum	Geoglossum nigritum	LWZ 20190813-2b	S26	PZ330679	PZ442025
Ascomycota	Leotiomycetes	Helotiales	Chlorociboriaceae	Chlorociboria	Chlorociboria aeruginascens	LWZ 20190814-33a *	S27	PZ330722
Ascomycota	Leotiomycetes	Helotiales	Gelatinodiscaceae	Ascocoryne	Ascocoryne sarcoides	LWZ 20200921-23a *	S122	PZ331503	PZ442737
Ascomycota	Leotiomycetes	Helotiales	Gelatinodiscaceae	Ascocoryne	Ascocoryne sp.	LWZ 20200921-20a *	S122		PZ442942
Ascomycota	Leotiomycetes	Helotiales	Helotiaceae	Dicephalospora	Dicephalospora rufocornea	LWZ 20200815-20a	S93	PZ331347	PZ442586
Ascomycota	Leotiomycetes	Helotiales	Helotiaceae	Dicephalospora	Dicephalospora rufocornea	LWZ 20200815-7b *	S97	PZ331358	PZ442598
Ascomycota	Leotiomycetes	Helotiales	Helotiaceae	Dicephalospora	Dicephalospora rufocornea	LWZ 20200815-10b	S97	PZ331330	PZ442570
Ascomycota	Leotiomycetes	Helotiales	Helotiaceae	Dicephalospora	Dicephalospora rufocornea	LWZ 20200819-5a	S114	PZ331476	PZ442710
Ascomycota	Leotiomycetes	Helotiales	Helotiaceae	Dicephalospora	Dicephalospora rufocornea	LWZ 20200925-2a	S145	PZ331678
Ascomycota	Leotiomycetes	Helotiales	Sclerotiniaceae	Martininia	Martininia panamaensis	LWZ 20200812-49b *	S84	PZ331252	PZ442503
Ascomycota	Leotiomycetes	Leotiales	Leotiaceae	Leotia	Leotia lubrica	LWZ 20200921-16b *	S127	PZ331495	PZ442729
Ascomycota	Leotiomycetes	Leotiales	Leotiaceae	Leotia	Leotia sp.	LWZ 20190814-25a *	S27	PZ330707	PZ442049
Ascomycota	Leotiomycetes	Rhytismatales	Cudoniaceae	Spathularia	Spathularia flavida	LWZ 20190812-7a	S20	PZ330671	PZ442018
Ascomycota	Leotiomycetes	Rhytismatales	Cudoniaceae	Spathularia	Spathularia flavida	LWZ 20190812-9a	S20	PZ330675	PZ442022
Ascomycota	Leotiomycetes	Rhytismatales	Cudoniaceae	Spathularia	Spathularia flavida	LWZ 20190812-7b	S22	PZ330672	PZ442019
Ascomycota	Leotiomycetes	Rhytismatales	Cudoniaceae	Spathularia	Spathularia flavida	LWZ 20190818-3a	S34	PZ330897	PZ442227
Ascomycota	Leotiomycetes	Rhytismatales	Cudoniaceae	Spathularia	Spathularia flavida	LWZ 20190818-23a	S34	PZ330876	PZ442208
Ascomycota	Leotiomycetes	Rhytismatales	Cudoniaceae	Spathularia	Spathularia flavida	LWZ 20190818-3b	S35	PZ330898
Ascomycota	Leotiomycetes	Rhytismatales	Cudoniaceae	Spathularia	Spathularia flavida	LWZ 20200809-10b	S70	PZ331106	PZ442394
Ascomycota	Leotiomycetes	Rhytismatales	Cudoniaceae	Spathularia	Spathularia flavida	LWZ 20200922-4a	S131	PZ331589	PZ442814
Ascomycota	Leotiomycetes	Rhytismatales	Cudoniaceae	Spathularia	Spathularia flavida	LWZ 20200922-8a	S132	PZ331594	PZ442818
Ascomycota	Leotiomycetes	Rhytismatales	Cudoniaceae	Spathularia	Spathularia flavida	LWZ 20200922-10b *	S135	PZ331555	PZ442784
Ascomycota	Leotiomycetes	Rhytismatales	Cudoniaceae	Spathularia	Spathularia sp.	LWZ 20190807-42b	S3		PZ442943
Ascomycota	Leotiomycetes	Rhytismatales	Cudoniaceae	Spathularia	Spathularia sp.	LWZ 20200813-24b *	S89	PZ331293	PZ442540
Ascomycota	Leotiomycetes	Rhytismatales	Cudoniaceae	Spathularia	Spathularia sp.	LWZ 20200921-48a	S124	PZ331539	PZ442769
Ascomycota	Leotiomycetes	Rhytismatales	Cudoniaceae	Spathularia	Spathularia sp.	LWZ 20200921-39b	S129	PZ331527	PZ442756
Ascomycota	Leotiomycetes	Rhytismatales	Cudoniaceae	Spathularia	Spathularia sp.	LWZ 20200921-42b	S130	PZ331531	PZ442761
Ascomycota	Orbiliomycetes	Incertae sedis	Incertae sedis	Amphosoma	Amphosoma sp.	LWZ 20190811-30b *	S18		PZ442944
Ascomycota	Pezizomycetes	Pezizales	Discinaceae	Paragyromitra	Paragyromitra infula	LWZ 20190918-23 *	S54	PZ331039	PZ442351
Ascomycota	Pezizomycetes	Pezizales	Discinaceae	Paragyromitra	Paragyromitra xinjiangensis	LWZ 20200813-35a *	S87	PZ331310
Ascomycota	Pezizomycetes	Pezizales	Helvellaceae	Helvella	Helvella deflexa	LWZ 20200810-11b *	S75	PZ331183	PZ442444
Ascomycota	Pezizomycetes	Pezizales	Helvellaceae	Helvella	Helvella involuta	LWZ 20190913-20 *	S43	PZ330970	PZ442290
Ascomycota	Pezizomycetes	Pezizales	Otideaceae	Otidea	Otidea leporina	LWZ 20190818-21a *	S34	PZ330872	PZ442204
Ascomycota	Pezizomycetes	Pezizales	Otideaceae	Otidea	Otidea sp.	LWZ 20190816-18b *	S31		PZ442945
Ascomycota	Pezizomycetes	Pezizales	Pezizaceae	Legaliana	Legaliana badia	LWZ 20190809-1a	S7	PZ330476	PZ441859
Ascomycota	Pezizomycetes	Pezizales	Pezizaceae	Legaliana	Legaliana badia	LWZ 20190818-1b	S35	PZ330870	PZ442202
Ascomycota	Pezizomycetes	Pezizales	Pezizaceae	Legaliana	Legaliana badia	LWZ 20200807-20a	S61	PZ331074	PZ442376
Ascomycota	Pezizomycetes	Pezizales	Pezizaceae	Legaliana	Legaliana badia	LWZ 20200809-11b *	S70	PZ331108	PZ442395
Ascomycota	Pezizomycetes	Pezizales	Pezizaceae	Legaliana	Legaliana badia	LWZ 20200921-32a	S123	PZ331517
Ascomycota	Pezizomycetes	Pezizales	Pyronemataceae	Humaria	Humaria hemisphaerica	LWZ 20200813-38a *	S87	PZ331315	PZ442557
Ascomycota	Pezizomycetes	Pezizales	Wynneaceae	Wynnea	Wynnea gigantea	LWZ 20190809-36a *	S11	PZ330490	PZ441869
Ascomycota	Sordariomycetes	Hypocreales	Cordycipitaceae	Cordyceps	Cordyceps militaris	LWZ 20190814-26a	S27	PZ330709	PZ442051
Ascomycota	Sordariomycetes	Hypocreales	Cordycipitaceae	Cordyceps	Cordyceps militaris	LWZ 20190818-27a	S34	PZ330882	PZ442214
Ascomycota	Sordariomycetes	Hypocreales	Cordycipitaceae	Cordyceps	Cordyceps militaris	LWZ 20200815-3b	S96	PZ331353	PZ442593
Ascomycota	Sordariomycetes	Hypocreales	Cordycipitaceae	Cordyceps	Cordyceps militaris	LWZ 20200815-15b	S98		PZ442946
Ascomycota	Sordariomycetes	Hypocreales	Cordycipitaceae	Cordyceps	Cordyceps militaris	LWZ 20200921-32b	S129	PZ331518	PZ442748
Ascomycota	Sordariomycetes	Hypocreales	Cordycipitaceae	Cordyceps	Cordyceps militaris	LWZ 20200925-1a *	S145	PZ331657	PZ442873
Ascomycota	Sordariomycetes	Hypocreales	Cordycipitaceae	Cordyceps	Cordyceps rosea	LWZ 20190816-23b	S31	PZ330766	PZ442104
Ascomycota	Sordariomycetes	Hypocreales	Cordycipitaceae	Cordyceps	Cordyceps rosea	LWZ 20190816-37b *	S31	PZ330794	PZ442131
Ascomycota	Sordariomycetes	Hypocreales	Cordycipitaceae	Cordyceps	Cordyceps rosea	LWZ 20190921-6	S59	PZ331067	PZ442373
Ascomycota	Sordariomycetes	Hypocreales	Cordycipitaceae	Cordyceps	Cordyceps rosea	LWZ 20200925-6a	S145	PZ331699	PZ442903
Ascomycota	Sordariomycetes	Hypocreales	Cordycipitaceae	Cordyceps	Cordyceps rosea	LWZ 20200926-2a	S154	PZ331712
Ascomycota	Sordariomycetes	Hypocreales	Cordycipitaceae	Cordyceps	Cordyceps takaomontana	LWZ 20190914-15	S44	PZ330989	PZ442306
Ascomycota	Sordariomycetes	Hypocreales	Cordycipitaceae	Cordyceps	Cordyceps takaomontana	LWZ 20190914-19 *	S44	PZ330992	PZ442309
Ascomycota	Sordariomycetes	Hypocreales	Hypocreaceae	Cladobotryum	Cladobotryum asterophorum	LWZ 20190814-34a *	S27	PZ330724
Ascomycota	Sordariomycetes	Hypocreales	Hypocreaceae	Hypocrea	Hypocrea sp. 1	LWZ 20200921-45a *	S124	PZ331535	PZ442765
Ascomycota	Sordariomycetes	Hypocreales	Hypocreaceae	Hypocrea	Hypocrea sp. 2	LWZ 20190920-14 *	S58		PZ442947
Ascomycota	Sordariomycetes	Xylariales	Hypoxylaceae	Daldinia	Daldinia andina	LWZ 20190814-7b *	S28		PZ442948
Ascomycota	Sordariomycetes	Xylariales	Hypoxylaceae	Daldinia	Daldinia childiae	LWZ 20200808-19a *	S64	PZ331097
Ascomycota	Sordariomycetes	Xylariales	Hypoxylaceae	Hypoxylon	Hypoxylon fragiforme	LWZ 20190819-10a *	S36	PZ330909	PZ442236
Ascomycota	Sordariomycetes	Xylariales	Hypoxylaceae	Hypoxylon	Hypoxylon macrocarpum	LWZ 20190808-16b *	S5	PZ330411
Ascomycota	Sordariomycetes	Xylariales	Hypoxylaceae	Hypoxylon	Hypoxylon rubiginosum	LWZ 20190808-28a *	S4	PZ330435
Ascomycota	Sordariomycetes	Hypocreales	Ophiocordycipitaceae	Ophiocordyceps	Ophiocordyceps liangshanensis	LWZ 20190815-1 *	S29		PZ442949
Ascomycota	Sordariomycetes	Xylariales	Xylariaceae	Engleromyces	Engleromyces sinensis	LWZ 20190811-42b *	S18	PZ330599	PZ441959
Ascomycota	Sordariomycetes	Xylariales	Xylariaceae	Engleromyces	Engleromyces sinensis	LWZ 20190811-43b	S18	PZ330600	PZ441960
Ascomycota	Sordariomycetes	Xylariales	Xylariaceae	Engleromyces	Engleromyces sinensis	LWZ 20190814-36a	S27	PZ330727	PZ442066
Ascomycota	Sordariomycetes	Xylariales	Xylariaceae	Xylaria	Xylaria allantoidea	LWZ 20200819-14a *	S114	PZ331445	PZ442680
Ascomycota	Sordariomycetes	Xylariales	Xylariaceae	Xylaria	Xylaria allantoidea	LWZ 20200819-13b	S117	PZ331444	PZ442679
Ascomycota	Sordariomycetes	Xylariales	Xylariaceae	Xylaria	Xylaria sp.	LWZ 20200813-10b *	S88	PZ331270
Ascomycota	Sordariomycetes	Xylariales	Xylariaceae	Xylaria	Xylaria sp.	LWZ 20200815-21a	S93		PZ442587
Basidiomycota	Agaricomycetes	Agaricales	Agaricaceae	Agaricus	Agaricus lodgeae	LWZ 20200818-18a *	S109	PZ331404	PZ442642
Basidiomycota	Agaricomycetes	Agaricales	Agaricaceae	Coprinus	Coprinus comatus	LWZ 20190809-44b *	S12	PZ330503	PZ441880
Basidiomycota	Agaricomycetes	Agaricales	Agaricaceae	Lepiota	Lepiota sp.	LWZ 20200921-29b *	S129	PZ331513	PZ442745
Basidiomycota	Agaricomycetes	Agaricales	Agaricaceae	Lepiota	Lepiota sp.	LWZ 20200925-24b	S149	PZ331668
Basidiomycota	Agaricomycetes	Agaricales	Agaricaceae	Leucoagaricus	Leucoagaricus sp.	LWZ 20200921-17b *	S127	PZ331496	PZ442730
Basidiomycota	Agaricomycetes	Agaricales	Amanitaceae	Amanita	Amanita brunneofuliginea	LWZ 20190809-2a	S7	PZ330479	PZ441861
Basidiomycota	Agaricomycetes	Agaricales	Amanitaceae	Amanita	Amanita brunneofuliginea	LWZ 20190809-4b *	S9	PZ330505	PZ441881
Basidiomycota	Agaricomycetes	Agaricales	Amanitaceae	Amanita	Amanita calyptroderma	LWZ 20190808-31b	S5	PZ330444	PZ441829
Basidiomycota	Agaricomycetes	Agaricales	Amanitaceae	Amanita	Amanita calyptroderma	LWZ 20190808-37b *	S5	PZ330449	PZ441832
Basidiomycota	Agaricomycetes	Agaricales	Amanitaceae	Amanita	Amanita flavipes	LWZ 20200812-15a	S78		PZ442950
Basidiomycota	Agaricomycetes	Agaricales	Amanitaceae	Amanita	Amanita flavipes	LWZ 20200812-14b *	S82	PZ331210	PZ442465
Basidiomycota	Agaricomycetes	Agaricales	Amanitaceae	Amanita	Amanita flavipes	LWZ 20200813-36a	S87	PZ331312
Basidiomycota	Agaricomycetes	Agaricales	Amanitaceae	Amanita	Amanita flavoconia	LWZ 20190913-14 *	S42	PZ330964	PZ442284
Basidiomycota	Agaricomycetes	Agaricales	Amanitaceae	Amanita	Amanita flavopantherina	LWZ 20200812-1b	S81	PZ331218
Basidiomycota	Agaricomycetes	Agaricales	Amanitaceae	Amanita	Amanita flavopantherina	LWZ 20200812-5b *	S81	PZ331265	PZ442516
Basidiomycota	Agaricomycetes	Agaricales	Amanitaceae	Amanita	Amanita fulva	LWZ 20200812-3b *	S81		PZ442951
Basidiomycota	Agaricomycetes	Agaricales	Amanitaceae	Amanita	Amanita orientifulva	LWZ 20200812-21b *	S82		PZ442952
Basidiomycota	Agaricomycetes	Agaricales	Amanitaceae	Amanita	Amanita parvipantherina	LWZ 20200809-30a *	S67	PZ331135	PZ442413
Basidiomycota	Agaricomycetes	Agaricales	Amanitaceae	Amanita	Amanita subparvipantherina	LWZ 20200812-20b *	S82	PZ331220	PZ442474
Basidiomycota	Agaricomycetes	Agaricales	Amanitaceae	Amanita	Amanita sp. 1	LWZ 20200927-27b	S168	PZ331758
Basidiomycota	Agaricomycetes	Agaricales	Amanitaceae	Amanita	Amanita sp. 1	LWZ 20200927-34b *	S168	PZ331769
Basidiomycota	Agaricomycetes	Agaricales	Amanitaceae	Amanita	Amanita sp. 2	LWZ 20200812-41a *	S80		PZ442953
Basidiomycota	Agaricomycetes	Agaricales	Biannulariaceae	Catathelasma	Catathelasma imperiale	LWZ 20190912-4 *	S41	PZ330960	PZ442281
Basidiomycota	Agaricomycetes	Agaricales	Bolbitiaceae	Conocybe	Conocybe apala	LWZ 20200923-31b *	S144	PZ331622	PZ442843
Basidiomycota	Agaricomycetes	Agaricales	Bolbitiaceae	Conocybe	Conocybe apala	LWZ 20200927-12c	S172	PZ331727
Basidiomycota	Agaricomycetes	Agaricales	Bolbitiaceae	Conocybe	Conocybe hydrophila	LWZ 20190816-33a *	S30	PZ330785	PZ442123
Basidiomycota	Agaricomycetes	Agaricales	Callistosporiaceae	Callistosporium	Callistosporium luteoolivaceum	LWZ 20200819-27a *	S116	PZ331464	PZ442699
Basidiomycota	Agaricomycetes	Agaricales	Clavariaceae	Clavulinopsis	Clavulinopsis antillarum	LWZ 20200925-29b *	S150	PZ331677
Basidiomycota	Agaricomycetes	Agaricales	Clavariaceae	Clavulinopsis	Clavulinopsis fusiformis	LWZ 20190814-24a *	S27	PZ330705
Basidiomycota	Agaricomycetes	Agaricales	Clavariaceae	Clavulinopsis	Clavulinopsis laeticolor	LWZ 20200921-3a *	S121	PZ331528	PZ442757
Basidiomycota	Agaricomycetes	Agaricales	Clavariaceae	Clavulinopsis	Clavulinopsis sp.	LWZ 20190809-43b	S12	PZ330502	PZ441879
Basidiomycota	Agaricomycetes	Agaricales	Clavariaceae	Clavulinopsis	Clavulinopsis sp.	LWZ 20200818-26b *	S113	PZ331415	PZ442654
Basidiomycota	Agaricomycetes	Agaricales	Clavariaceae	Ramariopsis	Ramariopsis sp.	LWZ 20190813-5b *	S26	PZ330683	PZ442029
Basidiomycota	Agaricomycetes	Agaricales	Clitocybaceae	Clitocybe	Clitocybe odora	LWZ 20200926-5b *	S155	PZ331718
Basidiomycota	Agaricomycetes	Agaricales	Clitocybaceae	Collybia	Collybia odora	LWZ 20200922-31a	S133	PZ331582	PZ442808
Basidiomycota	Agaricomycetes	Agaricales	Clitocybaceae	Collybia	Collybia odora	LWZ 20200922-33a *	S133	PZ331585	PZ442810
Basidiomycota	Agaricomycetes	Agaricales	Clitocybaceae	Collybia	Collybia odora	LWZ 20200925-26a	S146	PZ331671	PZ442883
Basidiomycota	Agaricomycetes	Agaricales	Cortinariaceae	Cortinarius	Cortinarius aureifolius	LWZ 20200807-12a *	S60		PZ442954
Basidiomycota	Agaricomycetes	Agaricales	Cortinariaceae	Cortinarius	Cortinarius cotoneus	LWZ 20200812-11b *	S81	PZ331205	PZ442462
Basidiomycota	Agaricomycetes	Agaricales	Cortinariaceae	Cortinarius	Cortinarius croceus	LWZ 20200813-44a *	S87		PZ442955
Basidiomycota	Agaricomycetes	Agaricales	Cortinariaceae	Cortinarius	Cortinarius hinnuleocervinus	LWZ 20200923-33a *	S140	PZ331624	PZ442845
Basidiomycota	Agaricomycetes	Agaricales	Cortinariaceae	Cortinarius	Cortinarius hinnuleocervinus	LWZ 20200923-36b	S144	PZ331629	PZ442850
Basidiomycota	Agaricomycetes	Agaricales	Cortinariaceae	Cortinarius	Cortinarius neofallax	LWZ 20200813-34b *	S90	PZ331309	PZ442553
Basidiomycota	Agaricomycetes	Agaricales	Cortinariaceae	Cortinarius	Cortinarius torvus	LWZ 20190809-22b	S10	PZ330478
Basidiomycota	Agaricomycetes	Agaricales	Cortinariaceae	Cortinarius	Cortinarius torvus	LWZ 20190818-12b *	S35	PZ330856	PZ442189
Basidiomycota	Agaricomycetes	Agaricales	Cortinariaceae	Cortinarius	Cortinarius trivialis	LWZ 20200813-32b *	S90		PZ442956
Basidiomycota	Agaricomycetes	Agaricales	Cortinariaceae	Cortinarius	Cortinarius ultimiionophyllus	LWZ 20200813-28a *	S86		PZ442957
Basidiomycota	Agaricomycetes	Agaricales	Cortinariaceae	Cortinarius	Cortinarius viridiflavus	LWZ 20200812-5a *	S77	PZ331264
Basidiomycota	Agaricomycetes	Agaricales	Cortinariaceae	Cortinarius	Cortinarius sp.	LWZ 20190809-5a *	S7	PZ330506	PZ441882
Basidiomycota	Agaricomycetes	Agaricales	Cortinariaceae	Cortinarius	Cortinarius sp.	LWZ 20200923-32a	S140		PZ442958
Basidiomycota	Agaricomycetes	Agaricales	Cortinariaceae	Phlegmacium	Phlegmacium myrtilliphilum	LWZ 20200813-16a *	S86	PZ331277	PZ442525
Basidiomycota	Agaricomycetes	Agaricales	Cortinariaceae	Phlegmacium	Phlegmacium neotriumphans	LWZ 20200812-14a *	S77	PZ331209	PZ442464
Basidiomycota	Agaricomycetes	Agaricales	Cortinariaceae	Thaxterogaster	Thaxterogaster sp.	LWZ 20200921-37a *	S123	PZ331523
Basidiomycota	Agaricomycetes	Agaricales	Crepidotaceae	Crepidotus	Crepidotus applanatus	LWZ 20200923-24b	S143	PZ331611	PZ442834
Basidiomycota	Agaricomycetes	Agaricales	Crepidotaceae	Crepidotus	Crepidotus applanatus	LWZ 20200923-25b *	S143	PZ331612	PZ442835
Basidiomycota	Agaricomycetes	Agaricales	Crepidotaceae	Crepidotus	Crepidotus cesatii	LWZ 20190816-18a	S30	PZ330755	PZ442093
Basidiomycota	Agaricomycetes	Agaricales	Crepidotaceae	Crepidotus	Crepidotus cesatii	LWZ 20190819-22b *	S37	PZ330923	PZ442246
Basidiomycota	Agaricomycetes	Agaricales	Crepidotaceae	Crepidotus	Crepidotus cesatii	LWZ 20200921-33b	S129	PZ331519	PZ442749
Basidiomycota	Agaricomycetes	Agaricales	Crepidotaceae	Crepidotus	Crepidotus mollis	LWZ 20200926-8a *	S154	PZ331720
Basidiomycota	Agaricomycetes	Agaricales	Crepidotaceae	Crepidotus	Crepidotus mollis	LWZ 20200926-8b	S155	PZ331721
Basidiomycota	Agaricomycetes	Agaricales	Crepidotaceae	Crepidotus	Crepidotus subverrucisporus	LWZ 20200925-18a	S145	PZ331655	PZ442872
Basidiomycota	Agaricomycetes	Agaricales	Crepidotaceae	Crepidotus	Crepidotus subverrucisporus	LWZ 20200925-15b *	S148	PZ331647	PZ442867
Basidiomycota	Agaricomycetes	Agaricales	Crepidotaceae	Crepidotus	Crepidotus tobolensis	LWZ 20200815-17b *	S99		PZ442959
Basidiomycota	Agaricomycetes	Agaricales	Crepidotaceae	Crepidotus	Crepidotus sp.	LWZ 20190817-4b	S33	PZ330844
Basidiomycota	Agaricomycetes	Agaricales	Crepidotaceae	Crepidotus	Crepidotus sp.	LWZ 20200921-10b *	S127	PZ331487	PZ442721
Basidiomycota	Agaricomycetes	Agaricales	Cyphellaceae	Chondrostereum	Chondrostereum purpureum	LWZ 20200921-31a *	S123	PZ331516	PZ442747
Basidiomycota	Agaricomycetes	Agaricales	Cyphellaceae	Gloeostereum	Gloeostereum sp.	LWZ 20190817-21b *	S33	PZ330831	PZ442166
Basidiomycota	Agaricomycetes	Agaricales	Cyphellaceae	Gloeostereum	Gloeostereum sp.	LWZ 20190817-23b	S33	PZ330832	PZ442167
Basidiomycota	Agaricomycetes	Agaricales	Cystostereaceae	Crustomyces	Crustomyces scytinostromoides	LWZ 20190808-14b *	S5	PZ330409	PZ441800
Basidiomycota	Agaricomycetes	Agaricales	Cystostereaceae	Crustomyces	Crustomyces scytinostromoides	LWZ 20190808-15b	S5	PZ330410	PZ441801
Basidiomycota	Agaricomycetes	Agaricales	Cystostereaceae	Tenuimyces	Tenuimyces bambusicola	LWZ 20200816-4a	S101	PZ331367	PZ442606
Basidiomycota	Agaricomycetes	Agaricales	Cystostereaceae	Tenuimyces	Tenuimyces bambusicola	LWZ 20200816-5a *	S101	PZ331368	PZ442607
Basidiomycota	Agaricomycetes	Agaricales	Cystostereaceae	Tenuimyces	Tenuimyces bambusicola	LWZ 20200816-2b	S102	PZ331364	PZ442604
Basidiomycota	Agaricomycetes	Agaricales	Entolomataceae	Entoloma	Entoloma bicolor	LWZ 20200813-15b *	S89		PZ442960
Basidiomycota	Agaricomycetes	Agaricales	Entolomataceae	Entoloma	Entoloma caeruleoflavum	LWZ 20200809-28a *	S67	PZ331131
Basidiomycota	Agaricomycetes	Agaricales	Entolomataceae	Entoloma	Entoloma omiense	LWZ 20200819-25a *	S115	PZ331463	PZ442698
Basidiomycota	Agaricomycetes	Agaricales	Entolomataceae	Entoloma	Entoloma omiense	LWZ 20200819-21b	S118	PZ331460	PZ442695
Basidiomycota	Agaricomycetes	Agaricales	Entolomataceae	Entoloma	Entoloma undatum	LWZ 20200812-10a *	S77	PZ331202
Basidiomycota	Agaricomycetes	Agaricales	Entolomataceae	Entoloma	Entoloma whiteae	LWZ 20190818-31b *	S35	PZ330891	PZ442223
Basidiomycota	Agaricomycetes	Agaricales	Entolomataceae	Entoloma	Entoloma sp. 1	LWZ 20200818-20b *	S113	PZ331409	PZ442647
Basidiomycota	Agaricomycetes	Agaricales	Entolomataceae	Entoloma	Entoloma sp. 1	LWZ 20200818-23b	S113		PZ442961
Basidiomycota	Agaricomycetes	Agaricales	Entolomataceae	Entoloma	Entoloma sp. 2	LWZ 20200816-6a *	S101	PZ331369	PZ442608
Basidiomycota	Agaricomycetes	Agaricales	Entolomataceae	Entoloma	Entoloma sp. 3	LWZ 20190813-1a *	S25		PZ442962
Basidiomycota	Agaricomycetes	Agaricales	Galeropsidaceae	Panaeolus	Panaeolus alcis	LWZ 20190808-17a *	S4	PZ330412	PZ441802
Basidiomycota	Agaricomycetes	Agaricales	Galeropsidaceae	Panaeolus	Panaeolus papilionaceus	LWZ 20200923-24a	S139	PZ331610	PZ442833
Basidiomycota	Agaricomycetes	Agaricales	Galeropsidaceae	Panaeolus	Panaeolus papilionaceus	LWZ 20200923-32b *	S144	PZ331623	PZ442844
Basidiomycota	Agaricomycetes	Agaricales	Galeropsidaceae	Panaeolus	Panaeolus papilionaceus	LWZ 20200927-14a	S158	PZ331730
Basidiomycota	Agaricomycetes	Agaricales	Galeropsidaceae	Panaeolus	Panaeolus rickenii	LWZ 20200927-1b *	S164	PZ331744
Basidiomycota	Agaricomycetes	Agaricales	Galeropsidaceae	Panaeolus	Panaeolus semiovatus	LWZ 20190809-12a *	S8	PZ330467	PZ441850
Basidiomycota	Agaricomycetes	Agaricales	Galeropsidaceae	Panaeolus	Panaeolus sp.	LWZ 20190809-3b *	S9	PZ330496	PZ441874
Basidiomycota	Agaricomycetes	Agaricales	Hydnangiaceae	Laccaria	Laccaria alba	LWZ 20190809-5b *	S9	PZ330507	PZ441883
Basidiomycota	Agaricomycetes	Agaricales	Hydnangiaceae	Laccaria	Laccaria alba	LWZ 20200812-27b	S82	PZ331228	PZ442482
Basidiomycota	Agaricomycetes	Agaricales	Hydnangiaceae	Laccaria	Laccaria amethystina	LWZ 20200925-24a *	S145		PZ442963
Basidiomycota	Agaricomycetes	Agaricales	Hydnangiaceae	Laccaria	Laccaria aurantia	LWZ 20200808-5a	S63	PZ331101	PZ442391
Basidiomycota	Agaricomycetes	Agaricales	Hydnangiaceae	Laccaria	Laccaria aurantia	LWZ 20200809-64a *	S68	PZ331173	PZ442436
Basidiomycota	Agaricomycetes	Agaricales	Hydnangiaceae	Laccaria	Laccaria aurantia	LWZ 20200812-27a	S78	PZ331227	PZ442481
Basidiomycota	Agaricomycetes	Agaricales	Hydnangiaceae	Laccaria	Laccaria aurantia	LWZ 20200812-55a	S80	PZ331259	PZ442511
Basidiomycota	Agaricomycetes	Agaricales	Hydnangiaceae	Laccaria	Laccaria aurantia	LWZ 20200812-4b	S81	PZ331253	PZ442504
Basidiomycota	Agaricomycetes	Agaricales	Hydnangiaceae	Laccaria	Laccaria aurantia	LWZ 20200812-35b	S83	PZ331237	PZ442490
Basidiomycota	Agaricomycetes	Agaricales	Hydnangiaceae	Laccaria	Laccaria aurantia	LWZ 20200813-33b	S90	PZ331307	PZ442552
Basidiomycota	Agaricomycetes	Agaricales	Hydnangiaceae	Laccaria	Laccaria aurantia	LWZ 20200925-45a	S147	PZ331694	PZ442900
Basidiomycota	Agaricomycetes	Agaricales	Hydnangiaceae	Laccaria	Laccaria bicolor	LWZ 20200807-25a	S61	PZ331080
Basidiomycota	Agaricomycetes	Agaricales	Hydnangiaceae	Laccaria	Laccaria bicolor	LWZ 20200809-23a *	S66	PZ331124	PZ442407
Basidiomycota	Agaricomycetes	Agaricales	Hydnangiaceae	Laccaria	Laccaria laccata	LWZ 20200812-2a	S77	PZ331232
Basidiomycota	Agaricomycetes	Agaricales	Hydnangiaceae	Laccaria	Laccaria laccata	LWZ 20200812-12b	S81	PZ331207
Basidiomycota	Agaricomycetes	Agaricales	Hydnangiaceae	Laccaria	Laccaria laccata	LWZ 20200925-39a	S147	PZ331687
Basidiomycota	Agaricomycetes	Agaricales	Hydnangiaceae	Laccaria	Laccaria laccata	LWZ 20200927-23a *	S159	PZ331750
Basidiomycota	Agaricomycetes	Agaricales	Hydnangiaceae	Laccaria	Laccaria montana	LWZ 20200925-20a *	S145	PZ331659	PZ442875
Basidiomycota	Agaricomycetes	Agaricales	Hydnangiaceae	Laccaria	Laccaria moshuijun	LWZ 20200812-7b *	S81		PZ442964
Basidiomycota	Agaricomycetes	Agaricales	Hydnangiaceae	Laccaria	Laccaria moshuijun	LWZ 20200812-40b	S83		PZ442965
Basidiomycota	Agaricomycetes	Agaricales	Hydnangiaceae	Laccaria	Laccaria murina	LWZ 20200923-28a *	S140	PZ331615
Basidiomycota	Agaricomycetes	Agaricales	Hydnangiaceae	Laccaria	Laccaria ochropurpurea	LWZ 20200807-15a *	S60		PZ442966
Basidiomycota	Agaricomycetes	Agaricales	Hydnangiaceae	Laccaria	Laccaria pallidorosea	LWZ 20200925-11a *	S145	PZ331639	PZ442859
Basidiomycota	Agaricomycetes	Agaricales	Hydnangiaceae	Laccaria	Laccaria pallidorosea	LWZ 20200925-17a	S145	PZ331652	PZ442869
Basidiomycota	Agaricomycetes	Agaricales	Hydnangiaceae	Laccaria	Laccaria pallidorosea	LWZ 20200925-8b	S148	PZ331703
Basidiomycota	Agaricomycetes	Agaricales	Hydnangiaceae	Laccaria	Laccaria rubroalba	LWZ 20200925-8a *	S145	PZ331702
Basidiomycota	Agaricomycetes	Agaricales	Hydnangiaceae	Laccaria	Laccaria sp.	LWZ 20200921-36a	S123		PZ442752
Basidiomycota	Agaricomycetes	Agaricales	Hydnangiaceae	Laccaria	Laccaria sp.	LWZ 20200922-9b	S135		PZ442967
Basidiomycota	Agaricomycetes	Agaricales	Hydnangiaceae	Laccaria	Laccaria sp.	LWZ 20200927-20c *	S173	PZ331747
Basidiomycota	Agaricomycetes	Agaricales	Hygrophoraceae	Ampulloclitocybe	Ampulloclitocybe clavipes	LWZ 20200921-10a	S122	PZ331486	PZ442720
Basidiomycota	Agaricomycetes	Agaricales	Hygrophoraceae	Ampulloclitocybe	Ampulloclitocybe clavipes	LWZ 20200921-38a	S123	PZ331524	PZ442753
Basidiomycota	Agaricomycetes	Agaricales	Hygrophoraceae	Ampulloclitocybe	Ampulloclitocybe clavipes	LWZ 20200921-42a	S124		PZ442968
Basidiomycota	Agaricomycetes	Agaricales	Hygrophoraceae	Ampulloclitocybe	Ampulloclitocybe clavipes	LWZ 20200921-53a	S124	PZ331548	PZ442777
Basidiomycota	Agaricomycetes	Agaricales	Hygrophoraceae	Ampulloclitocybe	Ampulloclitocybe clavipes	LWZ 20200921-12b *	S127	PZ331488	PZ442722
Basidiomycota	Agaricomycetes	Agaricales	Hygrophoraceae	Ampulloclitocybe	Ampulloclitocybe clavipes	LWZ 20200921-46b	S130	PZ331537	PZ442767
Basidiomycota	Agaricomycetes	Agaricales	Hygrophoraceae	Ampulloclitocybe	Ampulloclitocybe sp.	LWZ 20200925-27a *	S146	PZ331673	PZ442885
Basidiomycota	Agaricomycetes	Agaricales	Hygrophoraceae	Arrhenia	Arrhenia epichysium	LWZ 20190810-6a *	S13	PZ330542	PZ441910
Basidiomycota	Agaricomycetes	Agaricales	Hygrophoraceae	Chrysomphalina	Chrysomphalina sp.	LWZ 20190809-37b *	S12	PZ330492	PZ441870
Basidiomycota	Agaricomycetes	Agaricales	Hygrophoraceae	Chrysomphalina	Chrysomphalina sp.	LWZ 20200921-2a	S121	PZ331514	PZ442746
Basidiomycota	Agaricomycetes	Agaricales	Hygrophoraceae	Chrysomphalina	Chrysomphalina sp.	LWZ 20200921-6a	S121	PZ331550	PZ442779
Basidiomycota	Agaricomycetes	Agaricales	Hygrophoraceae	Chrysomphalina	Chrysomphalina sp.	LWZ 20200921-9b	S127	PZ331554	PZ442783
Basidiomycota	Agaricomycetes	Agaricales	Hygrophoraceae	Gliophorus	Gliophorus irrigatus	LWZ 20200812-43b *	S84		PZ442969
Basidiomycota	Agaricomycetes	Agaricales	Hygrophoraceae	Hygrocybe	Hygrocybe acutoconica	LWZ 20190813-4b *	S26	PZ330682	PZ442028
Basidiomycota	Agaricomycetes	Agaricales	Hygrophoraceae	Hygrocybe	Hygrocybe conica	LWZ 20190813-3a *	S25		PZ442970
Basidiomycota	Agaricomycetes	Agaricales	Hygrophoraceae	Hygrocybe	Hygrocybe sp.	LWZ 20190811-39b	S18	PZ330594	PZ441956
Basidiomycota	Agaricomycetes	Agaricales	Hygrophoraceae	Hygrocybe	Hygrocybe sp.	LWZ 20200923-27a *	S139	PZ331614	PZ442837
Basidiomycota	Agaricomycetes	Agaricales	Hygrophoraceae	Sinohygrocybe	Sinohygrocybe tomentosipes	LWZ 20190809-13a	S8		PZ442971
Basidiomycota	Agaricomycetes	Agaricales	Hygrophoraceae	Sinohygrocybe	Sinohygrocybe tomentosipes	LWZ 20190809-19b	S10		PZ442972
Basidiomycota	Agaricomycetes	Agaricales	Hygrophoraceae	Sinohygrocybe	Sinohygrocybe tomentosipes	LWZ 20200812-13b *	S81	PZ331208	PZ442463
Basidiomycota	Agaricomycetes	Agaricales	Hymenogastraceae	Galerina	Galerina atkinsoniana	LWZ 20200809-19b *	S70		PZ442973
Basidiomycota	Agaricomycetes	Agaricales	Hymenogastraceae	Galerina	Galerina sideroides	LWZ 20200921-43a *	S124	PZ331532	PZ442762
Basidiomycota	Agaricomycetes	Agaricales	Hymenogastraceae	Galerina	Galerina stylifera	LWZ 20200927-48c *	S177	PZ331791	PZ442929
Basidiomycota	Agaricomycetes	Agaricales	Hymenogastraceae	Gymnopilus	Gymnopilus aeruginosus	LWZ 20200923-21a *	S139	PZ331605	PZ442829
Basidiomycota	Agaricomycetes	Agaricales	Hymenogastraceae	Gymnopilus	Gymnopilus crociphyllus	LWZ 20200817-5b *	S105	PZ331389	PZ442627
Basidiomycota	Agaricomycetes	Agaricales	Hymenogastraceae	Gymnopilus	Gymnopilus crociphyllus	LWZ 20200817-6b	S105	PZ331391	PZ442629
Basidiomycota	Agaricomycetes	Agaricales	Hymenogastraceae	Gymnopilus	Gymnopilus luteofolius	LWZ 20190807-2a *	S1	PZ330388	PZ441785
Basidiomycota	Agaricomycetes	Agaricales	Hymenogastraceae	Gymnopilus	Gymnopilus penetrans	LWZ 20190810-28b	S14	PZ330532
Basidiomycota	Agaricomycetes	Agaricales	Hymenogastraceae	Gymnopilus	Gymnopilus penetrans	LWZ 20200810-12a	S72		PZ442974
Basidiomycota	Agaricomycetes	Agaricales	Hymenogastraceae	Gymnopilus	Gymnopilus penetrans	LWZ 20200810-16b	S75	PZ331186	PZ442446
Basidiomycota	Agaricomycetes	Agaricales	Hymenogastraceae	Gymnopilus	Gymnopilus penetrans	LWZ 20200810-17b *	S75	PZ331188	PZ442448
Basidiomycota	Agaricomycetes	Agaricales	Hymenogastraceae	Gymnopilus	Gymnopilus penetrans	LWZ 20200812-32b	S83		PZ442975
Basidiomycota	Agaricomycetes	Agaricales	Hymenogastraceae	Gymnopilus	Gymnopilus penetrans	LWZ 20200921-44b	S130	PZ331534	PZ442764
Basidiomycota	Agaricomycetes	Agaricales	Hymenogastraceae	Gymnopilus	Gymnopilus picreus	LWZ 20200923-35a *	S140	PZ331626	PZ442847
Basidiomycota	Agaricomycetes	Agaricales	Hymenogastraceae	Gymnopilus	Gymnopilus subpurpuratus	LWZ 20190807-23a	S2	PZ330375	PZ441776
Basidiomycota	Agaricomycetes	Agaricales	Hymenogastraceae	Gymnopilus	Gymnopilus subpurpuratus	LWZ 20190919-9 *	S56	PZ331056	PZ442363
Basidiomycota	Agaricomycetes	Agaricales	Hymenogastraceae	Gymnopilus	Gymnopilus voitkii	LWZ 20190809-15a *	S8	PZ330472	PZ441855
Basidiomycota	Agaricomycetes	Agaricales	Hymenogastraceae	Gymnopilus	Gymnopilus sp.	LWZ 20200819-14b *	S117	PZ331446	PZ442681
Basidiomycota	Agaricomycetes	Agaricales	Hymenogastraceae	Hebeloma	Hebeloma eburneum	LWZ 20200813-13b *	S88	PZ331274	PZ442522
Basidiomycota	Agaricomycetes	Agaricales	Hymenogastraceae	Hebeloma	Hebeloma ingratum	LWZ 20190818-10a *	S34	PZ330852	PZ442185
Basidiomycota	Agaricomycetes	Agaricales	Hymenogastraceae	Hymenogaster	Hymenogaster sp.	LWZ 20200921-31b *	S129		PZ442976
Basidiomycota	Agaricomycetes	Agaricales	Hymenogastraceae	Naucoria	Naucoria silvae-novae	LWZ 20200808-2a *	S63	PZ331099	PZ442390
Basidiomycota	Agaricomycetes	Agaricales	Hymenogastraceae	Psilocybe	Psilocybe baeocystis	LWZ 20200809-12a *	S66	PZ331109	PZ442396
Basidiomycota	Agaricomycetes	Agaricales	Hymenogastraceae	Psilocybe	Psilocybe keralensis	LWZ 20200922-6a *	S131	PZ331592	PZ442816
Basidiomycota	Agaricomycetes	Agaricales	Hymenogastraceae	Psilocybe	Psilocybe medullosa	LWZ 20200925-5c *	S151	PZ331698	PZ442902
Basidiomycota	Agaricomycetes	Agaricales	Hymenogastraceae	Psilocybe	Psilocybe mexicana	LWZ 20200817-15a *	S103		PZ442977
Basidiomycota	Agaricomycetes	Agaricales	Hymenogastraceae	Psilocybe	Psilocybe serbica	LWZ 20200925-12b *	S148	PZ331641	PZ442861
Basidiomycota	Agaricomycetes	Agaricales	Hymenogastraceae	Psilocybe	Psilocybe sp.	LWZ 20200925-14b *	S148	PZ331644	PZ442864
Basidiomycota	Agaricomycetes	Agaricales	Hymenogastraceae	Psilocybe	Psilocybe sp.	LWZ 20200925-16c	S152	PZ331651
Basidiomycota	Agaricomycetes	Agaricales	Incertae sedis	Calyptella	Calyptella sp.	LWZ 20200921-26b *	S128	PZ331507	PZ442740
Basidiomycota	Agaricomycetes	Agaricales	Incertae sedis	Calyptella	Calyptella sp.	LWZ 20200925-3a	S145	PZ331688	PZ442895
Basidiomycota	Agaricomycetes	Agaricales	Incertae sedis	Calyptella	Calyptella sp.	LWZ 20200925-12a	S145	PZ331640	PZ442860
Basidiomycota	Agaricomycetes	Agaricales	Incertae sedis	Calyptella	Calyptella sp.	LWZ 20200925-17b	S148	PZ331653	PZ442870
Basidiomycota	Agaricomycetes	Agaricales	Incertae sedis	Crucibulum	Crucibulum laeve	LWZ 20190812-20a	S23	PZ330635	PZ441987
Basidiomycota	Agaricomycetes	Agaricales	Incertae sedis	Crucibulum	Crucibulum laeve	LWZ 20190813-1b	S26	PZ330677
Basidiomycota	Agaricomycetes	Agaricales	Incertae sedis	Crucibulum	Crucibulum laeve	LWZ 20190818-26a	S34		PZ442978
Basidiomycota	Agaricomycetes	Agaricales	Incertae sedis	Crucibulum	Crucibulum laeve	LWZ 20200813-8b *	S88	PZ331327	PZ442567
Basidiomycota	Agaricomycetes	Agaricales	Incertae sedis	Cyathus	Cyathus lijiangensis	LWZ 20200813-38b *	S90	PZ331316	PZ442558
Basidiomycota	Agaricomycetes	Agaricales	Incertae sedis	Cyathus	Cyathus stercoreus	LWZ 20190810-11a *	S13	PZ330515
Basidiomycota	Agaricomycetes	Agaricales	Incertae sedis	Cystoderma	Cystoderma arcticum	LWZ 20200922-12b *	S135	PZ331558	PZ442787
Basidiomycota	Agaricomycetes	Agaricales	Incertae sedis	Cystoderma	Cystoderma arcticum	LWZ 20200922-15b	S135	PZ331563	PZ442790
Basidiomycota	Agaricomycetes	Agaricales	Incertae sedis	Cystoderma	Cystoderma arcticum	LWZ 20200925-31a	S146	PZ331681	PZ442890
Basidiomycota	Agaricomycetes	Agaricales	Incertae sedis	Cystoderma	Cystoderma japonicum	LWZ 20190812-11b *	S22	PZ330626	PZ441982
Basidiomycota	Agaricomycetes	Agaricales	Incertae sedis	Cystoderma	Cystoderma japonicum	LWZ 20200809-22a	S66	PZ331122	PZ442406
Basidiomycota	Agaricomycetes	Agaricales	Incertae sedis	Gamundia	Gamundia leucophylla	LWZ 20200926-15a *	S154	PZ331710
Basidiomycota	Agaricomycetes	Agaricales	Incertae sedis	Gerronema	Gerronema baishanzuense	LWZ 20200815-25a *	S95	PZ331351	PZ442591
Basidiomycota	Agaricomycetes	Agaricales	Incertae sedis	Gerronema	Gerronema confusum	LWZ 20190811-33b *	S18	PZ330582
Basidiomycota	Agaricomycetes	Agaricales	Incertae sedis	Henningsomyces	Henningsomyces hengduanensis	LWZ 20190807-11b	S3	PZ330359	PZ441760
Basidiomycota	Agaricomycetes	Agaricales	Incertae sedis	Henningsomyces	Henningsomyces hengduanensis	LWZ 20200923-4a *	S137	PZ331632	PZ442853
Basidiomycota	Agaricomycetes	Agaricales	Incertae sedis	Henningsomyces	Henningsomyces sp.	LWZ 20190807-22b *	S3	PZ330374	PZ441775
Basidiomycota	Agaricomycetes	Agaricales	Incertae sedis	Infundibulicybe	Infundibulicybe ellipsospora	LWZ 20200809-20a *	S66	PZ331118	PZ442402
Basidiomycota	Agaricomycetes	Agaricales	Incertae sedis	Infundibulicybe	Infundibulicybe ellipsospora	LWZ 20200809-13b	S70		PZ442979
Basidiomycota	Agaricomycetes	Agaricales	Incertae sedis	Lepista	Lepista sordida	LWZ 20190812-32b *	S24	PZ330656	PZ442005
Basidiomycota	Agaricomycetes	Agaricales	Incertae sedis	Megacollybia	Megacollybia clitocyboidea	LWZ 20190816-35b	S31	PZ330790	PZ442127
Basidiomycota	Agaricomycetes	Agaricales	Incertae sedis	Megacollybia	Megacollybia clitocyboidea	LWZ 20200923-5a *	S137	PZ331634	PZ442855
Basidiomycota	Agaricomycetes	Agaricales	Incertae sedis	Megacollybia	Megacollybia marginata	LWZ 20190809-37a *	S11	PZ330491
Basidiomycota	Agaricomycetes	Agaricales	Incertae sedis	Megacollybia	Megacollybia sp.	LWZ 20200923-13b *	S141	PZ331600	PZ442824
Basidiomycota	Agaricomycetes	Agaricales	Incertae sedis	Melanoleuca	Melanoleuca sp.	LWZ 20200807-19a *	S61		PZ442980
Basidiomycota	Agaricomycetes	Agaricales	Incertae sedis	Mucronella	Mucronella sp.	LWZ 20190811-4b *	S16	PZ330611
Basidiomycota	Agaricomycetes	Agaricales	Incertae sedis	Nidularia	Nidularia deformis	LWZ 20190807-31b *	S3	PZ330391	PZ441787
Basidiomycota	Agaricomycetes	Agaricales	Incertae sedis	Nidularia	Nidularia deformis	LWZ 20190812-4a	S20	PZ330666	PZ442013
Basidiomycota	Agaricomycetes	Agaricales	Incertae sedis	Nidularia	Nidularia deformis	LWZ 20190812-8b	S22	PZ330674	PZ442021
Basidiomycota	Agaricomycetes	Agaricales	Incertae sedis	Nidularia	Nidularia deformis	LWZ 20200809-18b	S70	PZ331115	PZ442400
Basidiomycota	Agaricomycetes	Agaricales	Incertae sedis	Nidularia	Nidularia deformis	LWZ 20200813-8a	S85		PZ442981
Basidiomycota	Agaricomycetes	Agaricales	Incertae sedis	Nidularia	Nidularia deformis	LWZ 20200927-39a	S161	PZ331776	PZ442920
Basidiomycota	Agaricomycetes	Agaricales	Incertae sedis	Phaeolepiota	Phaeolepiota aurea	LWZ 20200813-3a *	S85	PZ331318	PZ442560
Basidiomycota	Agaricomycetes	Agaricales	Incertae sedis	Phaeolepiota	Phaeolepiota aurea	LWZ 20200813-2b	S88	PZ331301	PZ442547
Basidiomycota	Agaricomycetes	Agaricales	Incertae sedis	Pleurocybella	Pleurocybella porrigens	LWZ 20200923-15b	S142		PZ442982
Basidiomycota	Agaricomycetes	Agaricales	Incertae sedis	Pleurocybella	Pleurocybella porrigens	LWZ 20200927-53a	S163	PZ331799	PZ442935
Basidiomycota	Agaricomycetes	Agaricales	Incertae sedis	Pleurocybella	Pleurocybella porrigens	LWZ 20200927-67a *	S163	PZ331808	PZ442941
Basidiomycota	Agaricomycetes	Agaricales	Incertae sedis	Pleurocybella	Pleurocybella porrigens	LWZ 20200927-44b	S170		PZ442983
Basidiomycota	Agaricomycetes	Agaricales	Incertae sedis	Pleurocybella	Pleurocybella porrigens	LWZ 20200927-46c	S177	PZ331788	PZ442927
Basidiomycota	Agaricomycetes	Agaricales	Incertae sedis	Tricholomopsis	Tricholomopsis decora	LWZ 20190918-22 *	S54	PZ331038	PZ442350
Basidiomycota	Agaricomycetes	Agaricales	Incertae sedis	Tricholomopsis	Tricholomopsis flammula	LWZ 20200810-19b *	S75	PZ331190	PZ442450
Basidiomycota	Agaricomycetes	Agaricales	Incertae sedis	Tricholomopsis	Tricholomopsis sp.	LWZ 20190809-30a	S11	PZ330480	PZ441862
Basidiomycota	Agaricomycetes	Agaricales	Incertae sedis	Tricholomopsis	Tricholomopsis sp.	LWZ 20190809-38b	S12		PZ442984
Basidiomycota	Agaricomycetes	Agaricales	Incertae sedis	Tricholomopsis	Tricholomopsis sp.	LWZ 20200815-23a	S94	PZ331349	PZ442589
Basidiomycota	Agaricomycetes	Agaricales	Incertae sedis	Tricholomopsis	Tricholomopsis sp.	LWZ 20200815-16b *	S99	PZ331340	PZ442580
Basidiomycota	Agaricomycetes	Agaricales	Incertae sedis	Tricholomopsis	Tricholomopsis sp.	LWZ 20200927-37a	S161	PZ331772	PZ442917
Basidiomycota	Agaricomycetes	Agaricales	Incertae sedis	Tricholomopsis	Tricholomopsis sp.	LWZ 20200927-47c	S177	PZ331789
Basidiomycota	Agaricomycetes	Agaricales	Incertae sedis	Trogia	Trogia venenata	LWZ 20190814-4a *	S27		PZ442985
Basidiomycota	Agaricomycetes	Agaricales	Inocybaceae	Inocybe	Inocybe calospora	LWZ 20200813-13a *	S85		PZ442986
Basidiomycota	Agaricomycetes	Agaricales	Inocybaceae	Inocybe	Inocybe caprimulgi	LWZ 20200809-9a	S66	PZ331181
Basidiomycota	Agaricomycetes	Agaricales	Inocybaceae	Inocybe	Inocybe caprimulgi	LWZ 20200809-37a *	S67	PZ331146
Basidiomycota	Agaricomycetes	Agaricales	Inocybaceae	Inocybe	Inocybe caprimulgi	LWZ 20200809-9b	S70	PZ331182	PZ442443
Basidiomycota	Agaricomycetes	Agaricales	Inocybaceae	Inocybe	Inocybe curvipes	LWZ 20200809-1b *	S69	PZ331117
Basidiomycota	Agaricomycetes	Agaricales	Inocybaceae	Inocybe	Inocybe dulcamara	LWZ 20200813-3b *	S88	PZ331319	PZ442561
Basidiomycota	Agaricomycetes	Agaricales	Inocybaceae	Inocybe	Inocybe elata	LWZ 20190812-30b *	S24	PZ330652
Basidiomycota	Agaricomycetes	Agaricales	Inocybaceae	Inocybe	Inocybe melanopus	LWZ 20200812-41b *	S83		PZ442987
Basidiomycota	Agaricomycetes	Agaricales	Inocybaceae	Inocybe	Inocybe rennyi	LWZ 20200809-3a *	S66		PZ442988
Basidiomycota	Agaricomycetes	Agaricales	Inocybaceae	Inocybe	Inocybe sororia	LWZ 20200808-7b *	S65		PZ442989
Basidiomycota	Agaricomycetes	Agaricales	Inocybaceae	Inocybe	Inocybe sp. 1	LWZ 20200925-41a	S147	PZ331691	PZ442897
Basidiomycota	Agaricomycetes	Agaricales	Inocybaceae	Inocybe	Inocybe sp. 1	LWZ 20200925-20c *	S153	PZ331660	PZ442876
Basidiomycota	Agaricomycetes	Agaricales	Inocybaceae	Inocybe	Inocybe sp. 2	LWZ 20200925-36a *	S147	PZ331686	PZ442894
Basidiomycota	Agaricomycetes	Agaricales	Inocybaceae	Inocybe	Inocybe sp. 3	LWZ 20200921-18b *	S127	PZ331498	PZ442732
Basidiomycota	Agaricomycetes	Agaricales	Inocybaceae	Inocybe	Inocybe sp. 4	LWZ 20200921-47b	S130		PZ442990
Basidiomycota	Agaricomycetes	Agaricales	Inocybaceae	Inocybe	Inocybe sp. 4	LWZ 20200927-45b *	S170	PZ331787
Basidiomycota	Agaricomycetes	Agaricales	Inocybaceae	Inosperma	Inosperma quietiodor	LWZ 20200813-17b *	S89	PZ331280	PZ442528
Basidiomycota	Agaricomycetes	Agaricales	Inocybaceae	Inosperma	Inosperma sp.	LWZ 20200808-8a *	S63	PZ331104	PZ442393
Basidiomycota	Agaricomycetes	Agaricales	Inocybaceae	Mallocybe	Mallocybe hebelomoides	LWZ 20200813-9a *	S85	PZ331328	PZ442568
Basidiomycota	Agaricomycetes	Agaricales	Lichenomphaliaceae	Lichenomphalia	Lichenomphalia umbellifera	LWZ 20200923-12a *	S138	PZ331598	PZ442822
Basidiomycota	Agaricomycetes	Agaricales	Lycoperdaceae	Bovista	Bovista nigrescens	LWZ 20190812-12b	S22	PZ330628	PZ441984
Basidiomycota	Agaricomycetes	Agaricales	Lycoperdaceae	Bovista	Bovista nigrescens	LWZ 20200809-14a	S66	PZ331111	PZ442398
Basidiomycota	Agaricomycetes	Agaricales	Lycoperdaceae	Bovista	Bovista nigrescens	LWZ 20200809-6b *	S70	PZ331177
Basidiomycota	Agaricomycetes	Agaricales	Lycoperdaceae	Lycoperdon	Lycoperdon caudatum	LWZ 20190811-48b *	S18	PZ330608	PZ441967
Basidiomycota	Agaricomycetes	Agaricales	Lycoperdaceae	Lycoperdon	Lycoperdon caudatum	LWZ 20190818-4a	S34	PZ330899	PZ442228
Basidiomycota	Agaricomycetes	Agaricales	Lycoperdaceae	Lycoperdon	Lycoperdon caudatum	LWZ 20200927-16c	S173	PZ331736
Basidiomycota	Agaricomycetes	Agaricales	Lycoperdaceae	Lycoperdon	Lycoperdon marginatum	LWZ 20200809-41b	S71		PZ442991
Basidiomycota	Agaricomycetes	Agaricales	Lycoperdaceae	Lycoperdon	Lycoperdon marginatum	LWZ 20200923-9b *	S141		PZ442992
Basidiomycota	Agaricomycetes	Agaricales	Lycoperdaceae	Lycoperdon	Lycoperdon molle	LWZ 20190811-47b	S18	PZ330606	PZ441965
Basidiomycota	Agaricomycetes	Agaricales	Lycoperdaceae	Lycoperdon	Lycoperdon molle	LWZ 20190818-7b *	S35	PZ330905	PZ442233
Basidiomycota	Agaricomycetes	Agaricales	Lycoperdaceae	Lycoperdon	Lycoperdon perlatum	LWZ 20200809-39a *	S67	PZ331150
Basidiomycota	Agaricomycetes	Agaricales	Lycoperdaceae	Lycoperdon	Lycoperdon pyriforme	LWZ 20190808-25b *	S5	PZ330430	PZ441818
Basidiomycota	Agaricomycetes	Agaricales	Lycoperdaceae	Lycoperdon	Lycoperdon scabrum	LWZ 20200809-70a *	S68		PZ442993
Basidiomycota	Agaricomycetes	Agaricales	Lyophyllaceae	Gerhardtia	Gerhardtia highlandensis	LWZ 20200809-7a	S66	PZ331178	PZ442441
Basidiomycota	Agaricomycetes	Agaricales	Lyophyllaceae	Gerhardtia	Gerhardtia highlandensis	LWZ 20200809-18a	S66	PZ331114
Basidiomycota	Agaricomycetes	Agaricales	Lyophyllaceae	Gerhardtia	Gerhardtia highlandensis	LWZ 20200809-20b	S70	PZ331119	PZ442403
Basidiomycota	Agaricomycetes	Agaricales	Lyophyllaceae	Gerhardtia	Gerhardtia highlandensis	LWZ 20200809-21b *	S70	PZ331121	PZ442405
Basidiomycota	Agaricomycetes	Agaricales	Lyophyllaceae	Lyophyllum	Lyophyllum decastes	LWZ 20190915-13 *	S47	PZ331004	PZ442321
Basidiomycota	Agaricomycetes	Agaricales	Lyophyllaceae	Termitomyces	Termitomyces intermedius	LWZ 20200819-1a *	S114	PZ331455	PZ442690
Basidiomycota	Agaricomycetes	Agaricales	Lyophyllaceae	Termitomyces	Termitomyces intermedius	LWZ 20200819-1b	S117	PZ331456	PZ442691
Basidiomycota	Agaricomycetes	Agaricales	Lyophyllaceae	Termitomyces	Termitomyces microcarpus	LWZ 20200819-7b *	S117	PZ331481	PZ442715
Basidiomycota	Agaricomycetes	Agaricales	Marasmiaceae	Campanella	Campanella tristis	LWZ 20200812-52b *	S84	PZ331255	PZ442507
Basidiomycota	Agaricomycetes	Agaricales	Marasmiaceae	Marasmius	Marasmius nigrobrunneus	LWZ 20200816-1a *	S101	PZ331362	PZ442602
Basidiomycota	Agaricomycetes	Agaricales	Marasmiaceae	Marasmius	Marasmius nigrobrunneus	LWZ 20200816-1b	S102	PZ331363	PZ442603
Basidiomycota	Agaricomycetes	Agaricales	Marasmiaceae	Marasmius	Marasmius occultatiformis	LWZ 20200809-32a	S67	PZ331139	PZ442415
Basidiomycota	Agaricomycetes	Agaricales	Marasmiaceae	Marasmius	Marasmius occultatiformis	LWZ 20200809-32b *	S71	PZ331140
Basidiomycota	Agaricomycetes	Agaricales	Marasmiaceae	Marasmius	Marasmius oreades	LWZ 20190812-29b *	S24	PZ330650	PZ442000
Basidiomycota	Agaricomycetes	Agaricales	Marasmiaceae	Marasmius	Marasmius siccus	LWZ 20190812-28a *	S23	PZ330647	PZ441997
Basidiomycota	Agaricomycetes	Agaricales	Marasmiaceae	Marasmius	Marasmius sp.	LWZ 20200818-27a *	S110	PZ331416	PZ442655
Basidiomycota	Agaricomycetes	Agaricales	Marasmiaceae	Tetrapyrgos	Tetrapyrgos alba	LWZ 20190814-41a *	S27		PZ442994
Basidiomycota	Agaricomycetes	Agaricales	Mycenaceae	Cruentomycena	Cruentomycena sp.	LWZ 20200815-12b *	S97	PZ331334	PZ442573
Basidiomycota	Agaricomycetes	Agaricales	Mycenaceae	Favolaschia	Favolaschia tephroleuca	LWZ 20200925-18b *	S148	PZ331656
Basidiomycota	Agaricomycetes	Agaricales	Mycenaceae	Hydropus	Hydropus arenarius	LWZ 20200818-7b *	S111	PZ331436	PZ442671
Basidiomycota	Agaricomycetes	Agaricales	Mycenaceae	Hydropus	Hydropus sp.	LWZ 20200921-44a	S124		PZ442995
Basidiomycota	Agaricomycetes	Agaricales	Mycenaceae	Hydropus	Hydropus sp.	LWZ 20200925-35a *	S147	PZ331685
Basidiomycota	Agaricomycetes	Agaricales	Mycenaceae	Mycena	Mycena arcangeliana	LWZ 20200923-15a	S138		PZ442996
Basidiomycota	Agaricomycetes	Agaricales	Mycenaceae	Mycena	Mycena arcangeliana	LWZ 20200923-23a *	S139	PZ331608	PZ442831
Basidiomycota	Agaricomycetes	Agaricales	Mycenaceae	Mycena	Mycena arcangeliana	LWZ 20200925-4a	S145	PZ331695
Basidiomycota	Agaricomycetes	Agaricales	Mycenaceae	Mycena	Mycena arcangeliana	LWZ 20200925-16b	S148	PZ331650	PZ442868
Basidiomycota	Agaricomycetes	Agaricales	Mycenaceae	Mycena	Mycena austromaculata	LWZ 20190807-27a	S2	PZ330383
Basidiomycota	Agaricomycetes	Agaricales	Mycenaceae	Mycena	Mycena austromaculata	LWZ 20190807-2b *	S3	PZ330389
Basidiomycota	Agaricomycetes	Agaricales	Mycenaceae	Mycena	Mycena epipterygia	LWZ 20190919-6 *	S56	PZ331053
Basidiomycota	Agaricomycetes	Agaricales	Mycenaceae	Mycena	Mycena filopes	LWZ 20200921-15a	S122	PZ331493	PZ442727
Basidiomycota	Agaricomycetes	Agaricales	Mycenaceae	Mycena	Mycena filopes	LWZ 20200921-35b	S129	PZ331522
Basidiomycota	Agaricomycetes	Agaricales	Mycenaceae	Mycena	Mycena filopes	LWZ 20200922-5a *	S131	PZ331591	PZ442815
Basidiomycota	Agaricomycetes	Agaricales	Mycenaceae	Mycena	Mycena filopes	LWZ 20200922-9a	S132	PZ331595	PZ442819
Basidiomycota	Agaricomycetes	Agaricales	Mycenaceae	Mycena	Mycena filopes	LWZ 20200925-16a	S145	PZ331649
Basidiomycota	Agaricomycetes	Agaricales	Mycenaceae	Mycena	Mycena filopes	LWZ 20200925-30a	S146	PZ331680	PZ442889
Basidiomycota	Agaricomycetes	Agaricales	Mycenaceae	Mycena	Mycena filopes	LWZ 20200925-1c	S151		PZ442997
Basidiomycota	Agaricomycetes	Agaricales	Mycenaceae	Mycena	Mycena filopes	LWZ 20200925-14c	S152	PZ331645	PZ442865
Basidiomycota	Agaricomycetes	Agaricales	Mycenaceae	Mycena	Mycena galericulata	LWZ 20200923-26b	S143	PZ331613	PZ442836
Basidiomycota	Agaricomycetes	Agaricales	Mycenaceae	Mycena	Mycena galericulata	LWZ 20200923-28b *	S144	PZ331616	PZ442838
Basidiomycota	Agaricomycetes	Agaricales	Mycenaceae	Mycena	Mycena haematopus	LWZ 20190914-3	S44	PZ331000	PZ442316
Basidiomycota	Agaricomycetes	Agaricales	Mycenaceae	Mycena	Mycena haematopus	LWZ 20200926-11b *	S155	PZ331707
Basidiomycota	Agaricomycetes	Agaricales	Mycenaceae	Mycena	Mycena jingyinga	LWZ 20200819-13a *	S114	PZ331443	PZ442678
Basidiomycota	Agaricomycetes	Agaricales	Mycenaceae	Mycena	Mycena metata	LWZ 20200922-4b	S134	PZ331590
Basidiomycota	Agaricomycetes	Agaricales	Mycenaceae	Mycena	Mycena metata	LWZ 20200922-7b	S134	PZ331593	PZ442817
Basidiomycota	Agaricomycetes	Agaricales	Mycenaceae	Mycena	Mycena metata	LWZ 20200925-22b	S149	PZ331664
Basidiomycota	Agaricomycetes	Agaricales	Mycenaceae	Mycena	Mycena metata	LWZ 20200927-30a	S161	PZ331762
Basidiomycota	Agaricomycetes	Agaricales	Mycenaceae	Mycena	Mycena metata	LWZ 20200927-37c	S175	PZ331773
Basidiomycota	Agaricomycetes	Agaricales	Mycenaceae	Mycena	Mycena metata	LWZ 20200927-40c *	S176	PZ331780	PZ442922
Basidiomycota	Agaricomycetes	Agaricales	Mycenaceae	Mycena	Mycena pearsoniana	LWZ 20200808-6a	S63	PZ331102
Basidiomycota	Agaricomycetes	Agaricales	Mycenaceae	Mycena	Mycena pearsoniana	LWZ 20200923-23b *	S143	PZ331609	PZ442832
Basidiomycota	Agaricomycetes	Agaricales	Mycenaceae	Mycena	Mycena pura	LWZ 20190819-2a	S36	PZ330927
Basidiomycota	Agaricomycetes	Agaricales	Mycenaceae	Mycena	Mycena pura	LWZ 20200809-16b *	S70	PZ331112
Basidiomycota	Agaricomycetes	Agaricales	Mycenaceae	Mycena	Mycena pura	LWZ 20200816-3a	S101	PZ331365
Basidiomycota	Agaricomycetes	Agaricales	Mycenaceae	Mycena	Mycena pura	LWZ 20200921-39a	S123	PZ331526	PZ442755
Basidiomycota	Agaricomycetes	Agaricales	Mycenaceae	Mycena	Mycena pura	LWZ 20200921-47a	S124	PZ331538	PZ442768
Basidiomycota	Agaricomycetes	Agaricales	Mycenaceae	Mycena	Mycena pura	LWZ 20200921-48b	S130	PZ331540
Basidiomycota	Agaricomycetes	Agaricales	Mycenaceae	Mycena	Mycena pura	LWZ 20200922-13b	S135	PZ331560	PZ442788
Basidiomycota	Agaricomycetes	Agaricales	Mycenaceae	Mycena	Mycena strobilinoidea	LWZ 20200925-25a *	S146		PZ442998
Basidiomycota	Agaricomycetes	Agaricales	Mycenaceae	Mycena	Mycena sp. 1	LWZ 20200921-26a *	S123		PZ442999
Basidiomycota	Agaricomycetes	Agaricales	Mycenaceae	Mycena	Mycena sp. 1	LWZ 20200921-49a	S124		PZ443000
Basidiomycota	Agaricomycetes	Agaricales	Mycenaceae	Mycena	Mycena sp. 1	LWZ 20200923-3b	S141		PZ443001
Basidiomycota	Agaricomycetes	Agaricales	Mycenaceae	Mycena	Mycena sp. 2	LWZ 20190819-20b *	S37	PZ330921
Basidiomycota	Agaricomycetes	Agaricales	Mycenaceae	Mycena	Mycena sp. 3	LWZ 20200922-6b *	S134		PZ443002
Basidiomycota	Agaricomycetes	Agaricales	Mycenaceae	Mycena	Mycena sp. 4	LWZ 20200927-17a *	S158	PZ331737
Basidiomycota	Agaricomycetes	Agaricales	Mycenaceae	Mycena	Mycena sp. 5	LWZ 20200923-14b *	S142	PZ331601	PZ442825
Basidiomycota	Agaricomycetes	Agaricales	Mycenaceae	Mycena	Mycena sp. 6	LWZ 20190808-27a *	S4	PZ330433	PZ441820
Basidiomycota	Agaricomycetes	Agaricales	Mycenaceae	Mycena	Mycena sp. 6	LWZ 20200923-14a	S138		PZ443003
Basidiomycota	Agaricomycetes	Agaricales	Mycenaceae	Mycena	Mycena sp. 6	LWZ 20200923-18b	S142		PZ443004
Basidiomycota	Agaricomycetes	Agaricales	Mycenaceae	Mycena	Mycena sp. 7	LWZ 20200925-32a *	S146	PZ331682	PZ442891
Basidiomycota	Agaricomycetes	Agaricales	Mycenaceae	Mycena	Mycena sp. 8	LWZ 20200921-28b *	S128	PZ331511
Basidiomycota	Agaricomycetes	Agaricales	Mycenaceae	Mycena	Mycena sp. 8	LWZ 20200922-3a	S131		PZ443005
Basidiomycota	Agaricomycetes	Agaricales	Mycenaceae	Mycena	Mycena sp. 8	LWZ 20200922-14b	S135	PZ331562
Basidiomycota	Agaricomycetes	Agaricales	Mycenaceae	Panellus	Panellus alpinus	LWZ 20190814-11a *	S27	PZ330685	PZ442031
Basidiomycota	Agaricomycetes	Agaricales	Mycenaceae	Panellus	Panellus sp.	LWZ 20190809-31b *	S12	PZ330482
Basidiomycota	Agaricomycetes	Agaricales	Mycenaceae	Panellus	Panellus sp.	LWZ 20200815-16a	S92	PZ331339	PZ442579
Basidiomycota	Agaricomycetes	Agaricales	Mycenaceae	Panellus	Panellus sp.	LWZ 20200922-23b	S136		PZ443006
Basidiomycota	Agaricomycetes	Agaricales	Mycenaceae	Roridomyces	Roridomyces roridus	LWZ 20200921-23b *	S128	PZ331504	PZ442738
Basidiomycota	Agaricomycetes	Agaricales	Mycenaceae	Xeromphalina	Xeromphalina brunneola	LWZ 20200923-17b *	S142	PZ331602	PZ442826
Basidiomycota	Agaricomycetes	Agaricales	Mycenaceae	Xeromphalina	Xeromphalina brunneola	LWZ 20200923-27b	S144		PZ443007
Basidiomycota	Agaricomycetes	Agaricales	Mycenaceae	Xeromphalina	Xeromphalina cornui	LWZ 20200813-28b *	S90	PZ331298
Basidiomycota	Agaricomycetes	Agaricales	Omphalotaceae	Collybiopsis	Collybiopsis biformis	LWZ 20200809-17a	S66	PZ331113	PZ442399
Basidiomycota	Agaricomycetes	Agaricales	Omphalotaceae	Collybiopsis	Collybiopsis biformis	LWZ 20200809-19a	S66	PZ331116	PZ442401
Basidiomycota	Agaricomycetes	Agaricales	Omphalotaceae	Collybiopsis	Collybiopsis biformis	LWZ 20200809-41a *	S67	PZ331154	PZ442422
Basidiomycota	Agaricomycetes	Agaricales	Omphalotaceae	Collybiopsis	Collybiopsis confluens	LWZ 20200813-5b	S88	PZ331324	PZ442565
Basidiomycota	Agaricomycetes	Agaricales	Omphalotaceae	Collybiopsis	Collybiopsis confluens	LWZ 20200815-1a	S91	PZ331345	PZ442584
Basidiomycota	Agaricomycetes	Agaricales	Omphalotaceae	Collybiopsis	Collybiopsis confluens	LWZ 20200921-16a *	S122	PZ331494	PZ442728
Basidiomycota	Agaricomycetes	Agaricales	Omphalotaceae	Collybiopsis	Collybiopsis confluens	LWZ 20200921-24b	S128	PZ331505	PZ442739
Basidiomycota	Agaricomycetes	Agaricales	Omphalotaceae	Collybiopsis	Collybiopsis polygramma	LWZ 20200809-47a	S67	PZ331162	PZ442427
Basidiomycota	Agaricomycetes	Agaricales	Omphalotaceae	Collybiopsis	Collybiopsis polygramma	LWZ 20200809-28b *	S71	PZ331132
Basidiomycota	Agaricomycetes	Agaricales	Omphalotaceae	Collybiopsis	Collybiopsis polygramma	LWZ 20200921-43b	S130	PZ331533	PZ442763
Basidiomycota	Agaricomycetes	Agaricales	Omphalotaceae	Collybiopsis	Collybiopsis sp.	LWZ 20200815-8b *	S97	PZ331360	PZ442600
Basidiomycota	Agaricomycetes	Agaricales	Omphalotaceae	Collybiopsis	Collybiopsis subnuda	LWZ 20200812-57b *	S84	PZ331263	PZ442515
Basidiomycota	Agaricomycetes	Agaricales	Omphalotaceae	Collybiopsis	Collybiopsis termiticola	LWZ 20200815-14a *	S92	PZ331336	PZ442576
Basidiomycota	Agaricomycetes	Agaricales	Omphalotaceae	Gymnopus	Gymnopus biformis	LWZ 20200809-5b *	S70	PZ331171	PZ442434
Basidiomycota	Agaricomycetes	Agaricales	Omphalotaceae	Gymnopus	Gymnopus densilamellatus	LWZ 20200925-22c *	S153	PZ331665	PZ442880
Basidiomycota	Agaricomycetes	Agaricales	Omphalotaceae	Gymnopus	Gymnopus dryophilus	LWZ 20190818-7a	S34		PZ443008
Basidiomycota	Agaricomycetes	Agaricales	Omphalotaceae	Gymnopus	Gymnopus dryophilus	LWZ 20200809-4a	S66	PZ331164
Basidiomycota	Agaricomycetes	Agaricales	Omphalotaceae	Gymnopus	Gymnopus dryophilus	LWZ 20200809-11a	S66	PZ331107
Basidiomycota	Agaricomycetes	Agaricales	Omphalotaceae	Gymnopus	Gymnopus dryophilus	LWZ 20200809-14b	S70		PZ443009
Basidiomycota	Agaricomycetes	Agaricales	Omphalotaceae	Gymnopus	Gymnopus dryophilus	LWZ 20200812-31b	S83		PZ443010
Basidiomycota	Agaricomycetes	Agaricales	Omphalotaceae	Gymnopus	Gymnopus dryophilus	LWZ 20200812-33b	S83		PZ443011
Basidiomycota	Agaricomycetes	Agaricales	Omphalotaceae	Gymnopus	Gymnopus dryophilus	LWZ 20200922-1a *	S131	PZ331569	PZ442796
Basidiomycota	Agaricomycetes	Agaricales	Omphalotaceae	Gymnopus	Gymnopus dryophilus	LWZ 20200922-3b	S134		PZ443012
Basidiomycota	Agaricomycetes	Agaricales	Omphalotaceae	Gymnopus	Gymnopus earleae	LWZ 20200921-13b *	S127	PZ331490	PZ442724
Basidiomycota	Agaricomycetes	Agaricales	Omphalotaceae	Gymnopus	Gymnopus fuscus	LWZ 20200925-23c *	S153	PZ331667
Basidiomycota	Agaricomycetes	Agaricales	Omphalotaceae	Gymnopus	Gymnopus hirtelloides	LWZ 20200819-8b *	S117	PZ331483	PZ442717
Basidiomycota	Agaricomycetes	Agaricales	Omphalotaceae	Gymnopus	Gymnopus iodes	LWZ 20200818-7a	S108	PZ331435
Basidiomycota	Agaricomycetes	Agaricales	Omphalotaceae	Gymnopus	Gymnopus iodes	LWZ 20200818-24a	S110	PZ331412	PZ442651
Basidiomycota	Agaricomycetes	Agaricales	Omphalotaceae	Gymnopus	Gymnopus iodes	LWZ 20200818-8b *	S111	PZ331438	PZ442673
Basidiomycota	Agaricomycetes	Agaricales	Omphalotaceae	Gymnopus	Gymnopus menehune	LWZ 20200809-2b	S69		PZ443013
Basidiomycota	Agaricomycetes	Agaricales	Omphalotaceae	Gymnopus	Gymnopus menehune	LWZ 20200809-3b	S69		PZ443014
Basidiomycota	Agaricomycetes	Agaricales	Omphalotaceae	Gymnopus	Gymnopus menehune	LWZ 20200812-8b	S81		PZ443015
Basidiomycota	Agaricomycetes	Agaricales	Omphalotaceae	Gymnopus	Gymnopus menehune	LWZ 20200813-7a	S85		PZ443016
Basidiomycota	Agaricomycetes	Agaricales	Omphalotaceae	Gymnopus	Gymnopus menehune	LWZ 20200819-29b *	S119	PZ331469	PZ442703
Basidiomycota	Agaricomycetes	Agaricales	Omphalotaceae	Gymnopus	Gymnopus pallipes	LWZ 20200818-31a	S110	PZ331424	PZ442662
Basidiomycota	Agaricomycetes	Agaricales	Omphalotaceae	Gymnopus	Gymnopus pallipes	LWZ 20200818-19b *	S113	PZ331406	PZ442644
Basidiomycota	Agaricomycetes	Agaricales	Omphalotaceae	Gymnopus	Gymnopus pygmaeus	LWZ 20190819-6a *	S36		PZ443017
Basidiomycota	Agaricomycetes	Agaricales	Omphalotaceae	Gymnopus	Gymnopus schizophyllus	LWZ 20200809-42a *	S67	PZ331155	PZ442423
Basidiomycota	Agaricomycetes	Agaricales	Omphalotaceae	Gymnopus	Gymnopus termiticola	LWZ 20200818-32a *	S110		PZ443018
Basidiomycota	Agaricomycetes	Agaricales	Omphalotaceae	Gymnopus	Gymnopus termiticola	LWZ 20200818-34a	S110		PZ443019
Basidiomycota	Agaricomycetes	Agaricales	Omphalotaceae	Gymnopus	Gymnopus sp.	LWZ 20190807-36b	S3		PZ443020
Basidiomycota	Agaricomycetes	Agaricales	Omphalotaceae	Gymnopus	Gymnopus sp.	LWZ 20190814-5b	S28	PZ330740	PZ442078
Basidiomycota	Agaricomycetes	Agaricales	Omphalotaceae	Gymnopus	Gymnopus sp.	LWZ 20200815-13a *	S92		PZ442574
Basidiomycota	Agaricomycetes	Agaricales	Omphalotaceae	Paragymnopus	Paragymnopus perforans	LWZ 20200927-61a *	S163	PZ331807	PZ442940
Basidiomycota	Agaricomycetes	Agaricales	Omphalotaceae	Rhodocollybia	Rhodocollybia butyracea	LWZ 20200809-8a	S66	PZ331180	PZ442442
Basidiomycota	Agaricomycetes	Agaricales	Omphalotaceae	Rhodocollybia	Rhodocollybia butyracea	LWZ 20200922-11b *	S135	PZ331556	PZ442785
Basidiomycota	Agaricomycetes	Agaricales	Omphalotaceae	Rhodocollybia	Rhodocollybia sp.	LWZ 20200921-50a *	S124	PZ331544	PZ442773
Basidiomycota	Agaricomycetes	Agaricales	Omphalotaceae	Rhodocollybia	Rhodocollybia sp.	LWZ 20200921-30b	S129	PZ331515
Basidiomycota	Agaricomycetes	Agaricales	Omphalotaceae	Rhodocollybia	Rhodocollybia sp.	LWZ 20200922-13a	S132	PZ331559
Basidiomycota	Agaricomycetes	Agaricales	Physalacriaceae	Armillaria	Armillaria cepistipes	LWZ 20190807-5b *	S3	PZ330398	PZ441792
Basidiomycota	Agaricomycetes	Agaricales	Physalacriaceae	Armillaria	Armillaria gallica	LWZ 20190807-8b *	S3	PZ330402	PZ441795
Basidiomycota	Agaricomycetes	Agaricales	Physalacriaceae	Armillaria	Armillaria gallica	LWZ 20200812-32a	S79	PZ331234	PZ442487
Basidiomycota	Agaricomycetes	Agaricales	Physalacriaceae	Armillaria	Armillaria gallica	LWZ 20200812-44a	S80	PZ331245	PZ442497
Basidiomycota	Agaricomycetes	Agaricales	Physalacriaceae	Armillaria	Armillaria gallica	LWZ 20200812-46b	S84	PZ331249	PZ442501
Basidiomycota	Agaricomycetes	Agaricales	Physalacriaceae	Armillaria	Armillaria mellea	LWZ 20200812-45b *	S84	PZ331247	PZ442499
Basidiomycota	Agaricomycetes	Agaricales	Physalacriaceae	Armillaria	Armillaria sp.	LWZ 20190809-16a *	S8	PZ330473	PZ441856
Basidiomycota	Agaricomycetes	Agaricales	Physalacriaceae	Cylindrobasidium	Cylindrobasidium laeve	LWZ 20190913-12	S42	PZ330962	PZ442282
Basidiomycota	Agaricomycetes	Agaricales	Physalacriaceae	Cylindrobasidium	Cylindrobasidium laeve	LWZ 20200921-52a	S124	PZ331547	PZ442776
Basidiomycota	Agaricomycetes	Agaricales	Physalacriaceae	Cylindrobasidium	Cylindrobasidium laeve	LWZ 20200922-12a *	S132	PZ331557	PZ442786
Basidiomycota	Agaricomycetes	Agaricales	Physalacriaceae	Flammulina	Flammulina velutipes	LWZ 20190917-2	S52		PZ443021
Basidiomycota	Agaricomycetes	Agaricales	Physalacriaceae	Flammulina	Flammulina velutipes	LWZ 20200808-18a *	S64	PZ331096
Basidiomycota	Agaricomycetes	Agaricales	Physalacriaceae	Hymenopellis	Hymenopellis raphanipes	LWZ 20190811-17b	S16	PZ330558	PZ441924
Basidiomycota	Agaricomycetes	Agaricales	Physalacriaceae	Hymenopellis	Hymenopellis raphanipes	LWZ 20200809-45a *	S67	PZ331158
Basidiomycota	Agaricomycetes	Agaricales	Physalacriaceae	Mucidula	Mucidula mucida	LWZ 20190808-21a *	S4	PZ330421	PZ441810
Basidiomycota	Agaricomycetes	Agaricales	Physalacriaceae	Mucidula	Mucidula mucida	LWZ 20200922-29b	S136	PZ331580	PZ442806
Basidiomycota	Agaricomycetes	Agaricales	Physalacriaceae	Mucidula	Mucidula sp.	LWZ 20190808-6b *	S5	PZ330460	PZ441843
Basidiomycota	Agaricomycetes	Agaricales	Pleurotaceae	Pleurotus	Pleurotus pulmonarius	LWZ 20190918-1	S53	PZ331029	PZ442342
Basidiomycota	Agaricomycetes	Agaricales	Pleurotaceae	Pleurotus	Pleurotus pulmonarius	LWZ 20200807-2a	S60	PZ331083	PZ442383
Basidiomycota	Agaricomycetes	Agaricales	Pleurotaceae	Pleurotus	Pleurotus pulmonarius	LWZ 20200807-4a	S60	PZ331085	PZ442384
Basidiomycota	Agaricomycetes	Agaricales	Pleurotaceae	Pleurotus	Pleurotus pulmonarius	LWZ 20200807-5a *	S60	PZ331087	PZ442386
Basidiomycota	Agaricomycetes	Agaricales	Pleurotaceae	Pleurotus	Pleurotus pulmonarius	LWZ 20200807-6a	S60		PZ443022
Basidiomycota	Agaricomycetes	Agaricales	Pleurotaceae	Pleurotus	Pleurotus pulmonarius	LWZ 20200922-32a	S133	PZ331583
Basidiomycota	Agaricomycetes	Agaricales	Pleurotaceae	Pleurotus	Pleurotus pulmonarius	LWZ 20200927-38b	S169	PZ331775	PZ442919
Basidiomycota	Agaricomycetes	Agaricales	Pleurotaceae	Resupinatus	Resupinatus applicatus	LWZ 20200922-20a *	S133	PZ331570	PZ442797
Basidiomycota	Agaricomycetes	Agaricales	Pluteaceae	Pluteus	Pluteus albostipitatus	LWZ 20200815-17a *	S92	PZ331341	PZ442581
Basidiomycota	Agaricomycetes	Agaricales	Pluteaceae	Pluteus	Pluteus pouzarianus	LWZ 20190818-18b *	S35	PZ330866	PZ442198
Basidiomycota	Agaricomycetes	Agaricales	Pluteaceae	Pluteus	Pluteus squarrosus	LWZ 20200815-6b *	S97	PZ331357	PZ442597
Basidiomycota	Agaricomycetes	Agaricales	Pluteaceae	Pluteus	Pluteus squarrosus	LWZ 20200815-11b	S97	PZ331332	PZ442572
Basidiomycota	Agaricomycetes	Agaricales	Pluteaceae	Pluteus	Pluteus sp.	LWZ 20190816-34a	S30	PZ330787
Basidiomycota	Agaricomycetes	Agaricales	Pluteaceae	Pluteus	Pluteus sp.	LWZ 20200921-38b *	S129	PZ331525	PZ442754
Basidiomycota	Agaricomycetes	Agaricales	Porotheleaceae	Porotheleum	Porotheleum fimbriatum	LWZ 20190811-40b *	S18	PZ330596
Basidiomycota	Agaricomycetes	Agaricales	Psathyrellaceae	Candolleomyces	Candolleomyces candolleanus	LWZ 20190811-42a	S17	PZ330598	PZ441958
Basidiomycota	Agaricomycetes	Agaricales	Psathyrellaceae	Candolleomyces	Candolleomyces candolleanus	LWZ 20200809-46a *	S67	PZ331160	PZ442426
Basidiomycota	Agaricomycetes	Agaricales	Psathyrellaceae	Candolleomyces	Candolleomyces candolleanus	LWZ 20200809-42b	S71		PZ443023
Basidiomycota	Agaricomycetes	Agaricales	Psathyrellaceae	Candolleomyces	Candolleomyces candolleanus	LWZ 20200809-43b	S71		PZ443024
Basidiomycota	Agaricomycetes	Agaricales	Psathyrellaceae	Candolleomyces	Candolleomyces candolleanus	LWZ 20200819-12a	S114	PZ331442	PZ442676
Basidiomycota	Agaricomycetes	Agaricales	Psathyrellaceae	Coprinellus	Coprinellus disseminatus	LWZ 20190809-41a *	S11	PZ330499	PZ441876
Basidiomycota	Agaricomycetes	Agaricales	Psathyrellaceae	Coprinellus	Coprinellus magnoliae	LWZ 20200921-51a	S124	PZ331546	PZ442775
Basidiomycota	Agaricomycetes	Agaricales	Psathyrellaceae	Coprinellus	Coprinellus magnoliae	LWZ 20200921-50b *	S130	PZ331545	PZ442774
Basidiomycota	Agaricomycetes	Agaricales	Psathyrellaceae	Coprinellus	Coprinellus radians	LWZ 20200926-14a *	S154	PZ331709
Basidiomycota	Agaricomycetes	Agaricales	Psathyrellaceae	Coprinellus	Coprinellus sp.	LWZ 20200815-9b *	S97	PZ331361	PZ442601
Basidiomycota	Agaricomycetes	Agaricales	Psathyrellaceae	Coprinopsis	Coprinopsis depressiceps	LWZ 20200813-1a *	S85	PZ331284	PZ442531
Basidiomycota	Agaricomycetes	Agaricales	Psathyrellaceae	Lacrymaria	Lacrymaria lacrymabunda	LWZ 20200817-11a *	S103	PZ331372	PZ442611
Basidiomycota	Agaricomycetes	Agaricales	Psathyrellaceae	Psathyrella	Psathyrella maculata	LWZ 20200925-21a	S145	PZ331661	PZ442877
Basidiomycota	Agaricomycetes	Agaricales	Psathyrellaceae	Psathyrella	Psathyrella maculata	LWZ 20200925-23a *	S145	PZ331666	PZ442881
Basidiomycota	Agaricomycetes	Agaricales	Psathyrellaceae	Psathyrella	Psathyrella sp.	LWZ 20200819-15b *	S117	PZ331447	PZ442682
Basidiomycota	Agaricomycetes	Agaricales	Psathyrellaceae	Psathyrella	Psathyrella sp.	LWZ 20200923-10a	S137		PZ443025
Basidiomycota	Agaricomycetes	Agaricales	Psathyrellaceae	Psathyrella	Psathyrella sp.	LWZ 20200923-7b	S141		PZ443026
Basidiomycota	Agaricomycetes	Agaricales	Psathyrellaceae	Psathyrella	Psathyrella spadicea	LWZ 20200925-28b *	S150		PZ443027
Basidiomycota	Agaricomycetes	Agaricales	Pseudoclitocybaceae	Pseudoclitocybe	Pseudoclitocybe cyathiformis	LWZ 20200927-25c *	S174	PZ331756
Basidiomycota	Agaricomycetes	Agaricales	Pterulaceae	Pterulicium	Pterulicium xylogenum	LWZ 20190817-14b	S33	PZ330819	PZ442154
Basidiomycota	Agaricomycetes	Agaricales	Pterulaceae	Pterulicium	Pterulicium xylogenum	LWZ 20190817-25b *	S33	PZ330834	PZ442169
Basidiomycota	Agaricomycetes	Agaricales	Radulomycetaceae	Radulomyces	Radulomyces confluens	LWZ 20200922-16a	S133	PZ331564	PZ442791
Basidiomycota	Agaricomycetes	Agaricales	Radulomycetaceae	Radulomyces	Radulomyces confluens	LWZ 20200922-19b *	S136	PZ331568	PZ442795
Basidiomycota	Agaricomycetes	Agaricales	Radulomycetaceae	Radulomyces	Radulomyces sp.	LWZ 20190819-8a *	S36	PZ330938	PZ442260
Basidiomycota	Agaricomycetes	Agaricales	Sarcomyxaceae	Sarcomyxa	Sarcomyxa edulis	LWZ 20190913-16 *	S42	PZ330966	PZ442286
Basidiomycota	Agaricomycetes	Agaricales	Schizophyllaceae	Schizophyllum	Schizophyllum commune	LWZ 20190814-23b	S28	PZ330704	PZ442047
Basidiomycota	Agaricomycetes	Agaricales	Schizophyllaceae	Schizophyllum	Schizophyllum commune	LWZ 20190819-12a	S36	PZ330911	PZ442238
Basidiomycota	Agaricomycetes	Agaricales	Schizophyllaceae	Schizophyllum	Schizophyllum commune	LWZ 20190820-9a *	S38	PZ330957	PZ442278
Basidiomycota	Agaricomycetes	Agaricales	Schizophyllaceae	Schizophyllum	Schizophyllum commune	LWZ 20190920-6	S57	PZ331063	PZ442369
Basidiomycota	Agaricomycetes	Agaricales	Schizophyllaceae	Schizophyllum	Schizophyllum commune	LWZ 20200807-29a	S61	PZ331082
Basidiomycota	Agaricomycetes	Agaricales	Schizophyllaceae	Schizophyllum	Schizophyllum commune	LWZ 20200807-1b	S62	PZ331073	PZ442375
Basidiomycota	Agaricomycetes	Agaricales	Schizophyllaceae	Schizophyllum	Schizophyllum commune	LWZ 20200809-33a	S67	PZ331141	PZ442416
Basidiomycota	Agaricomycetes	Agaricales	Schizophyllaceae	Schizophyllum	Schizophyllum commune	LWZ 20200817-1a	S103	PZ331381	PZ442619
Basidiomycota	Agaricomycetes	Agaricales	Schizophyllaceae	Schizophyllum	Schizophyllum commune	LWZ 20200817-8a	S103	PZ331394	PZ442632
Basidiomycota	Agaricomycetes	Agaricales	Schizophyllaceae	Schizophyllum	Schizophyllum commune	LWZ 20200927-2c	S171	PZ331761
Basidiomycota	Agaricomycetes	Agaricales	Strophariaceae	Deconica	Deconica sp.	LWZ 20200817-3b *	S105	PZ331385	PZ442623
Basidiomycota	Agaricomycetes	Agaricales	Strophariaceae	Hypholoma	Hypholoma radicosum	LWZ 20200810-6b *	S75	PZ331197	PZ442456
Basidiomycota	Agaricomycetes	Agaricales	Strophariaceae	Hypholoma	Hypholoma sp.	LWZ 20200818-24b *	S113	PZ331413	PZ442652
Basidiomycota	Agaricomycetes	Agaricales	Strophariaceae	Hypholoma	Hypholoma sp.	LWZ 20200819-12b	S117		PZ442677
Basidiomycota	Agaricomycetes	Agaricales	Strophariaceae	Hypholoma	Hypholoma sp.	LWZ 20200819-27b	S119	PZ331465	PZ442700
Basidiomycota	Agaricomycetes	Agaricales	Strophariaceae	Kuehneromyces	Kuehneromyces mutabilis	LWZ 20190811-41a *	S17	PZ330597	PZ441957
Basidiomycota	Agaricomycetes	Agaricales	Strophariaceae	Leratiomyces	Leratiomyces cucullatus	LWZ 20200921-1a	S120	PZ331500	PZ442734
Basidiomycota	Agaricomycetes	Agaricales	Strophariaceae	Leratiomyces	Leratiomyces cucullatus	LWZ 20200921-1b *	S125	PZ331501	PZ442735
Basidiomycota	Agaricomycetes	Agaricales	Strophariaceae	Leratiomyces	Leratiomyces cucullatus	LWZ 20200927-1a	S157	PZ331743
Basidiomycota	Agaricomycetes	Agaricales	Strophariaceae	Leratiomyces	Leratiomyces cucullatus	LWZ 20200927-15a	S158	PZ331733
Basidiomycota	Agaricomycetes	Agaricales	Strophariaceae	Leratiomyces	Leratiomyces cucullatus	LWZ 20200927-18a	S159	PZ331739
Basidiomycota	Agaricomycetes	Agaricales	Strophariaceae	Phaeonematoloma	Phaeonematoloma myosotis	LWZ 20200927-50a *	S162		PZ443028
Basidiomycota	Agaricomycetes	Agaricales	Strophariaceae	Pholiota	Pholiota aurivella	LWZ 20190912-6	S41		PZ443029
Basidiomycota	Agaricomycetes	Agaricales	Strophariaceae	Pholiota	Pholiota aurivella	LWZ 20200813-2a *	S85	PZ331300	PZ442546
Basidiomycota	Agaricomycetes	Agaricales	Strophariaceae	Pholiota	Pholiota humii	LWZ 20190807-13a	S1	PZ330361	PZ441762
Basidiomycota	Agaricomycetes	Agaricales	Strophariaceae	Pholiota	Pholiota humii	LWZ 20190807-37b *	S3	PZ330392
Basidiomycota	Agaricomycetes	Agaricales	Strophariaceae	Pholiota	Pholiota humii	LWZ 20190807-46b	S3	PZ330395	PZ441789
Basidiomycota	Agaricomycetes	Agaricales	Strophariaceae	Pholiota	Pholiota lenta	LWZ 20190807-25b *	S3	PZ330380	PZ441781
Basidiomycota	Agaricomycetes	Agaricales	Strophariaceae	Pholiota	Pholiota lenta	LWZ 20200927-41b	S169		PZ443030
Basidiomycota	Agaricomycetes	Agaricales	Strophariaceae	Pholiota	Pholiota malakandensis	LWZ 20200808-4b *	S65	PZ331100
Basidiomycota	Agaricomycetes	Agaricales	Strophariaceae	Pholiota	Pholiota malakandensis	LWZ 20200812-48a	S80	PZ331251	PZ442502
Basidiomycota	Agaricomycetes	Agaricales	Strophariaceae	Pholiota	Pholiota multicingulata	LWZ 20190814-30a *	S27	PZ330717	PZ442059
Basidiomycota	Agaricomycetes	Agaricales	Strophariaceae	Pholiota	Pholiota multicingulata	LWZ 20200818-22a	S110	PZ331411	PZ442649
Basidiomycota	Agaricomycetes	Agaricales	Strophariaceae	Pholiota	Pholiota sp.	LWZ 20190808-5b	S5		PZ441842
Basidiomycota	Agaricomycetes	Agaricales	Strophariaceae	Pholiota	Pholiota sp.	LWZ 20200921-28a *	S123	PZ331510	PZ442743
Basidiomycota	Agaricomycetes	Agaricales	Strophariaceae	Pholiota	Pholiota spumosa	LWZ 20200923-5b *	S141	PZ331635	PZ442856
Basidiomycota	Agaricomycetes	Agaricales	Strophariaceae	Pholiota	Pholiota squarrosoides	LWZ 20190919-19	S56		PZ443031
Basidiomycota	Agaricomycetes	Agaricales	Strophariaceae	Pholiota	Pholiota squarrosoides	LWZ 20200813-1b *	S88	PZ331285	PZ442532
Basidiomycota	Agaricomycetes	Agaricales	Strophariaceae	Protostropharia	Protostropharia dorsipora	LWZ 20190808-8b *	S5	PZ330462	PZ441845
Basidiomycota	Agaricomycetes	Agaricales	Strophariaceae	Pyrrhulomyces	Pyrrhulomyces astragalinus	LWZ 20200815-22a *	S94	PZ331348	PZ442588
Basidiomycota	Agaricomycetes	Agaricales	Strophariaceae	Stropharia	Stropharia sp.	LWZ 20200818-29a *	S110	PZ331419	PZ442658
Basidiomycota	Agaricomycetes	Agaricales	Tricholomataceae	Tricholoma	Tricholoma bonii	LWZ 20200809-63a *	S68	PZ331172	PZ442435
Basidiomycota	Agaricomycetes	Agaricales	Tricholomataceae	Tricholoma	Tricholoma boudieri	LWZ 20200812-34a *	S79		PZ443032
Basidiomycota	Agaricomycetes	Agaricales	Tricholomataceae	Tricholoma	Tricholoma matsutake	LWZ 20190808-45b	S5	PZ330456	PZ441839
Basidiomycota	Agaricomycetes	Agaricales	Tricholomataceae	Tricholoma	Tricholoma matsutake	LWZ 20200809-58a *	S68	PZ331169	PZ442432
Basidiomycota	Agaricomycetes	Agaricales	Tricholomataceae	Tricholoma	Tricholoma matsutake	LWZ 20200813-40b	S90	PZ331320	PZ442562
Basidiomycota	Agaricomycetes	Agaricales	Tricholomataceae	Tricholoma	Tricholoma saponaceum	LWZ 20190818-21b *	S35	PZ330873	PZ442205
Basidiomycota	Agaricomycetes	Agaricales	Tricholomataceae	Tricholoma	Tricholoma sinoportentosum	LWZ 20190807-22a *	S2	PZ330373	PZ441774
Basidiomycota	Agaricomycetes	Agaricales	Tubariaceae	Flammulaster	Flammulaster limulatus	LWZ 20190808-12b *	S5		PZ443033
Basidiomycota	Agaricomycetes	Agaricales	Tubariaceae	Tubaria	Tubaria ferruginea	LWZ 20200815-19a *	S93	PZ331344
Basidiomycota	Agaricomycetes	Agaricales	Tubariaceae	Tubaria	Tubaria hiemalis	LWZ 20200818-19a *	S109		PZ443034
Basidiomycota	Agaricomycetes	Amylocorticiales	Amylocorticiaceae	Anomoloma	Anomoloma flavissimum	LWZ 20200813-32a *	S87	PZ331305	PZ442550
Basidiomycota	Agaricomycetes	Atheliales	Atheliaceae	Athelia	Athelia naviculispora	LWZ 20200921-21a *	S122	PZ331502	PZ442736
Basidiomycota	Agaricomycetes	Atheliales	Atheliaceae	Athelia	Athelia sp.	LWZ 20190816-5b	S31	PZ330807	PZ442143
Basidiomycota	Agaricomycetes	Atheliales	Atheliaceae	Athelia	Athelia sp.	LWZ 20200925-26b *	S150	PZ331672	PZ442884
Basidiomycota	Agaricomycetes	Atheliales	Atheliaceae	Athelia	Athelia sp.	LWZ 20200925-21c	S153	PZ331663	PZ442879
Basidiomycota	Agaricomycetes	Auriculariales	Auriculariaceae	Alloexidiopsis	Alloexidiopsis schistacea	LWZ 20200819-21a *	S114	PZ331459	PZ442694
Basidiomycota	Agaricomycetes	Auriculariales	Auriculariaceae	Auricularia	Auricularia cornea	LWZ 20190817-16b *	S33	PZ330823	PZ442158
Basidiomycota	Agaricomycetes	Auriculariales	Auriculariaceae	Auricularia	Auricularia cornea	LWZ 20190917-3	S52		PZ443035
Basidiomycota	Agaricomycetes	Auriculariales	Auriculariaceae	Auricularia	Auricularia cornea	LWZ 20190920-5	S57		PZ443036
Basidiomycota	Agaricomycetes	Auriculariales	Auriculariaceae	Auricularia	Auricularia delicata	LWZ 20190920-4	S57	PZ331062	PZ442368
Basidiomycota	Agaricomycetes	Auriculariales	Auriculariaceae	Auricularia	Auricularia delicata	LWZ 20200817-3a	S103	PZ331384	PZ442622
Basidiomycota	Agaricomycetes	Auriculariales	Auriculariaceae	Auricularia	Auricularia delicata	LWZ 20200817-14b	S106	PZ331378	PZ442617
Basidiomycota	Agaricomycetes	Auriculariales	Auriculariaceae	Auricularia	Auricularia delicata	LWZ 20200818-27b *	S113	PZ331417	PZ442656
Basidiomycota	Agaricomycetes	Auriculariales	Auriculariaceae	Auricularia	Auricularia heimuer	LWZ 20190915-20 *	S49	PZ331009
Basidiomycota	Agaricomycetes	Auriculariales	Auriculariaceae	Auricularia	Auricularia tibetica	LWZ 20190807-16a	S1	PZ330363	PZ441764
Basidiomycota	Agaricomycetes	Auriculariales	Auriculariaceae	Auricularia	Auricularia tibetica	LWZ 20190808-3b	S5	PZ330452	PZ441835
Basidiomycota	Agaricomycetes	Auriculariales	Auriculariaceae	Auricularia	Auricularia tibetica	LWZ 20190918-5	S55		PZ443037
Basidiomycota	Agaricomycetes	Auriculariales	Auriculariaceae	Auricularia	Auricularia tibetica	LWZ 20200812-16b *	S82	PZ331212	PZ442467
Basidiomycota	Agaricomycetes	Auriculariales	Auriculariaceae	Auricularia	Auricularia tibetica	LWZ 20200927-40a	S161		PZ443038
Basidiomycota	Agaricomycetes	Auriculariales	Auriculariaceae	Eichleriella	Eichleriella shearii	LWZ 20190816-27a	S30	PZ330773	PZ442111
Basidiomycota	Agaricomycetes	Auriculariales	Auriculariaceae	Eichleriella	Eichleriella shearii	LWZ 20190817-2b	S33	PZ330839
Basidiomycota	Agaricomycetes	Auriculariales	Auriculariaceae	Eichleriella	Eichleriella shearii	LWZ 20190817-10b	S33	PZ330812
Basidiomycota	Agaricomycetes	Auriculariales	Auriculariaceae	Eichleriella	Eichleriella shearii	LWZ 20190818-15a *	S34	PZ330860	PZ442193
Basidiomycota	Agaricomycetes	Auriculariales	Auriculariaceae	Eichleriella	Eichleriella shearii	LWZ 20190819-9a	S36	PZ330940	PZ442262
Basidiomycota	Agaricomycetes	Auriculariales	Auriculariaceae	Eichleriella	Eichleriella shearii	LWZ 20200817-6a	S103	PZ331390	PZ442628
Basidiomycota	Agaricomycetes	Auriculariales	Auriculariaceae	Eichleriella	Eichleriella shearii	LWZ 20200817-10a	S103	PZ331370	PZ442609
Basidiomycota	Agaricomycetes	Auriculariales	Auriculariaceae	Eichleriella	Eichleriella sinensis	LWZ 20200817-11b *	S106	PZ331373	PZ442612
Basidiomycota	Agaricomycetes	Auriculariales	Auriculariaceae	Eichleriella	Eichleriella sinensis	LWZ 20200819-3b	S117	PZ331474	PZ442708
Basidiomycota	Agaricomycetes	Auriculariales	Auriculariaceae	Eichleriella	Eichleriella xinpingensis	LWZ 20190812-25b	S24		PZ443039
Basidiomycota	Agaricomycetes	Auriculariales	Auriculariaceae	Eichleriella	Eichleriella xinpingensis	LWZ 20190812-28b	S24	PZ330648	PZ441998
Basidiomycota	Agaricomycetes	Auriculariales	Auriculariaceae	Eichleriella	Eichleriella xinpingensis	LWZ 20190814-16a	S27	PZ330693	PZ442037
Basidiomycota	Agaricomycetes	Auriculariales	Auriculariaceae	Eichleriella	Eichleriella xinpingensis	LWZ 20190814-8b	S28	PZ330745	PZ442083
Basidiomycota	Agaricomycetes	Auriculariales	Auriculariaceae	Eichleriella	Eichleriella xinpingensis	LWZ 20190818-13a	S34	PZ330857	PZ442190
Basidiomycota	Agaricomycetes	Auriculariales	Auriculariaceae	Eichleriella	Eichleriella xinpingensis	LWZ 20190818-25a	S34	PZ330880	PZ442212
Basidiomycota	Agaricomycetes	Auriculariales	Auriculariaceae	Eichleriella	Eichleriella xinpingensis	LWZ 20200807-14a	S60	PZ331068
Basidiomycota	Agaricomycetes	Auriculariales	Auriculariaceae	Eichleriella	Eichleriella xinpingensis	LWZ 20200807-21b	S62	PZ331076	PZ442378
Basidiomycota	Agaricomycetes	Auriculariales	Auriculariaceae	Eichleriella	Eichleriella xinpingensis	LWZ 20200922-14a	S133	PZ331561	PZ442789
Basidiomycota	Agaricomycetes	Auriculariales	Auriculariaceae	Eichleriella	Eichleriella xinpingensis	LWZ 20200922-17b *	S136	PZ331566	PZ442793
Basidiomycota	Agaricomycetes	Auriculariales	Auriculariaceae	Elmerina	Elmerina caryae	LWZ 20190817-24b *	S33	PZ330833	PZ442168
Basidiomycota	Agaricomycetes	Auriculariales	Auriculariaceae	Elmerina	Elmerina caryae	LWZ 20200807-1a	S60	PZ331072
Basidiomycota	Agaricomycetes	Auriculariales	Auriculariaceae	Exidia	Exidia glandulosa	LWZ 20200927-4a *	S158	PZ331793
Basidiomycota	Agaricomycetes	Auriculariales	Auriculariaceae	Exidia	Exidia glandulosa	LWZ 20200927-10c	S172	PZ331725
Basidiomycota	Agaricomycetes	Auriculariales	Auriculariaceae	Exidia	Exidia yadongensis	LWZ 20200926-13a *	S154	PZ331708
Basidiomycota	Agaricomycetes	Auriculariales	Auriculariaceae	Exidia	Exidia sp.	LWZ 20190816-38b *	S31	PZ330796	PZ442133
Basidiomycota	Agaricomycetes	Auriculariales	Auriculariaceae	Heterocorticium	Heterocorticium bambusicola	LWZ 20200926-9b *	S155	PZ331723
Basidiomycota	Agaricomycetes	Auriculariales	Auriculariaceae	Heterocorticium	Heterocorticium latisporum	LWZ 20190816-4b *	S31	PZ330805	PZ442141
Basidiomycota	Agaricomycetes	Auriculariales	Auriculariaceae	Heteroradulum	Heteroradulum kmetii	LWZ 20200813-6a	S85	PZ331325	PZ442566
Basidiomycota	Agaricomycetes	Auriculariales	Auriculariaceae	Heteroradulum	Heteroradulum kmetii	LWZ 20200813-24a *	S86	PZ331292	PZ442539
Basidiomycota	Agaricomycetes	Auriculariales	Auriculariaceae	Heteroradulum	Heteroradulum kmetii	LWZ 20200813-7b	S88	PZ331326
Basidiomycota	Agaricomycetes	Auriculariales	Auriculariaceae	Heteroradulum	Heteroradulum kmetii	LWZ 20200813-23b	S89	PZ331291	PZ442538
Basidiomycota	Agaricomycetes	Auriculariales	Incertae sedis	Adustochaete	Adustochaete yunnanensis	LWZ 20190814-1a	S27	PZ330696	PZ442040
Basidiomycota	Agaricomycetes	Auriculariales	Incertae sedis	Adustochaete	Adustochaete yunnanensis	LWZ 20200926-6c *	S156	PZ331719
Basidiomycota	Agaricomycetes	Auriculariales	Incertae sedis	Adustochaete	Adustochaete sp.	LWZ 20190809-35a *	S11	PZ330488	PZ441867
Basidiomycota	Agaricomycetes	Auriculariales	Incertae sedis	Guepinia	Guepinia helvelloides	LWZ 20190807-45b	S3		PZ443040
Basidiomycota	Agaricomycetes	Auriculariales	Incertae sedis	Guepinia	Guepinia helvelloides	LWZ 20190808-24a	S4	PZ330427	PZ441816
Basidiomycota	Agaricomycetes	Auriculariales	Incertae sedis	Guepinia	Guepinia helvelloides	LWZ 20190808-44b *	S5	PZ330455	PZ441838
Basidiomycota	Agaricomycetes	Auriculariales	Incertae sedis	Proterochaete	Proterochaete sp.	LWZ 20190914-16 *	S44	PZ330990	PZ442307
Basidiomycota	Agaricomycetes	Auriculariales	Incertae sedis	Pseudohydnum	Pseudohydnum gelatinosum	LWZ 20200818-11a	S109	PZ331398	PZ442636
Basidiomycota	Agaricomycetes	Auriculariales	Incertae sedis	Pseudohydnum	Pseudohydnum gelatinosum	LWZ 20200818-30a	S110	PZ331423	PZ442661
Basidiomycota	Agaricomycetes	Auriculariales	Incertae sedis	Pseudohydnum	Pseudohydnum gelatinosum	LWZ 20200818-36a *	S110	PZ331427
Basidiomycota	Agaricomycetes	Auriculariales	Incertae sedis	Pseudohydnum	Pseudohydnum gelatinosum	LWZ 20200818-2b	S111	PZ331422
Basidiomycota	Agaricomycetes	Auriculariales	Incertae sedis	Pseudohydnum	Pseudohydnum gelatinosum	LWZ 20200818-11b	S112	PZ331399	PZ442637
Basidiomycota	Agaricomycetes	Auriculariales	Incertae sedis	Pseudohydnum	Pseudohydnum gelatinosum	LWZ 20200818-21b	S113	PZ331410	PZ442648
Basidiomycota	Agaricomycetes	Auriculariales	Incertae sedis	Pseudohydnum	Pseudohydnum gelatinosum	LWZ 20200925-15c	S152	PZ331648
Basidiomycota	Agaricomycetes	Auriculariales	Incertae sedis	Pseudohydnum	Pseudohydnum sinogelatinosum	LWZ 20190913-32	S43		PZ443041
Basidiomycota	Agaricomycetes	Auriculariales	Incertae sedis	Pseudohydnum	Pseudohydnum sinogelatinosum	LWZ 20200812-36b *	S83	PZ331239	PZ442492
Basidiomycota	Agaricomycetes	Auriculariales	Incertae sedis	Pseudohydnum	Pseudohydnum sp.	LWZ 20190918-20	S54		PZ443042
Basidiomycota	Agaricomycetes	Auriculariales	Incertae sedis	Pseudohydnum	Pseudohydnum sp.	LWZ 20190918-25	S54		PZ443043
Basidiomycota	Agaricomycetes	Auriculariales	Incertae sedis	Pseudohydnum	Pseudohydnum sp.	LWZ 20200815-5a	S92	PZ331355	PZ442595
Basidiomycota	Agaricomycetes	Auriculariales	Incertae sedis	Pseudohydnum	Pseudohydnum sp.	LWZ 20200815-5b	S96	PZ331356	PZ442596
Basidiomycota	Agaricomycetes	Auriculariales	Incertae sedis	Pseudohydnum	Pseudohydnum sp.	LWZ 20200925-7c *	S151	PZ331701
Basidiomycota	Agaricomycetes	Boletales	Boletaceae	Aureoboletus	Aureoboletus mirabilis	LWZ 20190808-32a *	S4	PZ330445	PZ441830
Basidiomycota	Agaricomycetes	Boletales	Boletaceae	Aureoboletus	Aureoboletus mirabilis	LWZ 20190913-15	S42	PZ330965	PZ442285
Basidiomycota	Agaricomycetes	Boletales	Boletaceae	Boletus	Boletus billieae	LWZ 20200809-49a *	S68		PZ443044
Basidiomycota	Agaricomycetes	Boletales	Boletaceae	Hourangia	Hourangia cheoi	LWZ 20200812-53b *	S84		PZ443045
Basidiomycota	Agaricomycetes	Boletales	Boletaceae	Hourangia	Hourangia nigropunctata	LWZ 20200819-19b *	S117	PZ331454	PZ442689
Basidiomycota	Agaricomycetes	Boletales	Boletaceae	Leccinum	Leccinum rugosiceps	LWZ 20200813-36b *	S90		PZ443046
Basidiomycota	Agaricomycetes	Boletales	Boletaceae	Neoboletus	Neoboletus sp.	LWZ 20200809-50a *	S68	PZ331165	PZ442428
Basidiomycota	Agaricomycetes	Boletales	Boletaceae	Phylloporus	Phylloporus sp.	LWZ 20190808-19a *	S4		PZ443047
Basidiomycota	Agaricomycetes	Boletales	Boletaceae	Retiboletus	Retiboletus kauffmanii	LWZ 20200809-55a *	S68	PZ331168	PZ442430
Basidiomycota	Agaricomycetes	Boletales	Boletaceae	Tylopilus	Tylopilus microsporus	LWZ 20190811-14b	S16		PZ443048
Basidiomycota	Agaricomycetes	Boletales	Boletaceae	Tylopilus	Tylopilus microsporus	LWZ 20200809-66a *	S68		PZ443049
Basidiomycota	Agaricomycetes	Boletales	Coniophoraceae	Coniophora	Coniophora sp.	LWZ 20200819-20a *	S114	PZ331457	PZ442692
Basidiomycota	Agaricomycetes	Boletales	Coniophoraceae	Coniophora	Coniophora sp.	LWZ 20200923-16b	S142		PZ443050
Basidiomycota	Agaricomycetes	Boletales	Gomphidiaceae	Chroogomphus	Chroogomphus roseolus	LWZ 20200812-55b *	S84	PZ331260	PZ442512
Basidiomycota	Agaricomycetes	Boletales	Hygrophoropsidaceae	Hygrophoropsis	Hygrophoropsis sp.	LWZ 20190807-23b *	S3	PZ330376	PZ441777
Basidiomycota	Agaricomycetes	Boletales	Sclerodermataceae	Scleroderma	Scleroderma capeverdeanum	LWZ 20190816-9b *	S31		PZ443051
Basidiomycota	Agaricomycetes	Boletales	Sclerodermataceae	Scleroderma	Scleroderma sp.	LWZ 20200819-24a *	S114	PZ331462	PZ442697
Basidiomycota	Agaricomycetes	Boletales	Serpulaceae	Serpula	Serpula himantioides	LWZ 20190913-26 *	S43	PZ330976	PZ442296
Basidiomycota	Agaricomycetes	Boletales	Serpulaceae	Serpula	Serpula himantioides	LWZ 20190916-5	S50	PZ331024	PZ442338
Basidiomycota	Agaricomycetes	Boletales	Suillaceae	Suillus	Suillus americanus	LWZ 20190812-34b *	S24	PZ330659	PZ442008
Basidiomycota	Agaricomycetes	Boletales	Suillaceae	Suillus	Suillus bresadolae	LWZ 20190819-9b	S33		PZ443052
Basidiomycota	Agaricomycetes	Boletales	Suillaceae	Suillus	Suillus bresadolae	LWZ 20200809-6a *	S66		PZ443053
Basidiomycota	Agaricomycetes	Boletales	Suillaceae	Suillus	Suillus bovinus	LWZ 20190818-6b	S35	PZ330904	PZ442232
Basidiomycota	Agaricomycetes	Boletales	Suillaceae	Suillus	Suillus bovinus	LWZ 20200809-36a *	S67	PZ331145
Basidiomycota	Agaricomycetes	Boletales	Suillaceae	Suillus	Suillus bovinus	LWZ 20200809-38a	S67	PZ331148	PZ442420
Basidiomycota	Agaricomycetes	Boletales	Suillaceae	Suillus	Suillus bovinus	LWZ 20200809-59a	S68	PZ331170	PZ442433
Basidiomycota	Agaricomycetes	Boletales	Suillaceae	Suillus	Suillus grevillei	LWZ 20190812-8a	S20	PZ330673	PZ442020
Basidiomycota	Agaricomycetes	Boletales	Suillaceae	Suillus	Suillus grevillei	LWZ 20190812-10a	S20	PZ330623	PZ441979
Basidiomycota	Agaricomycetes	Boletales	Suillaceae	Suillus	Suillus grevillei	LWZ 20190812-6b	S22	PZ330670	PZ442017
Basidiomycota	Agaricomycetes	Boletales	Suillaceae	Suillus	Suillus grevillei	LWZ 20190819-14a	S36	PZ330914	PZ442241
Basidiomycota	Agaricomycetes	Boletales	Suillaceae	Suillus	Suillus grevillei	LWZ 20200809-2a *	S66	PZ331134	PZ442412
Basidiomycota	Agaricomycetes	Boletales	Suillaceae	Suillus	Suillus grevillei	LWZ 20200809-7b	S70	PZ331179
Basidiomycota	Agaricomycetes	Boletales	Suillaceae	Suillus	Suillus grevillei	LWZ 20200809-12b	S70	PZ331110	PZ442397
Basidiomycota	Agaricomycetes	Boletales	Suillaceae	Suillus	Suillus grevillei	LWZ 20200921-45b	S130	PZ331536	PZ442766
Basidiomycota	Agaricomycetes	Boletales	Suillaceae	Suillus	Suillus luteus	LWZ 20190812-36a *	S23	PZ330662	PZ442009
Basidiomycota	Agaricomycetes	Boletales	Suillaceae	Suillus	Suillus luteus	LWZ 20190818-8a	S34		PZ443054
Basidiomycota	Agaricomycetes	Boletales	Suillaceae	Suillus	Suillus luteus	LWZ 20200809-44b	S71		PZ443055
Basidiomycota	Agaricomycetes	Boletales	Suillaceae	Suillus	Suillus phylopictus	LWZ 20200807-8a	S60	PZ331091
Basidiomycota	Agaricomycetes	Boletales	Suillaceae	Suillus	Suillus phylopictus	LWZ 20200807-23a	S61	PZ331078	PZ442380
Basidiomycota	Agaricomycetes	Boletales	Suillaceae	Suillus	Suillus phylopictus	LWZ 20200809-26a	S67	PZ331129
Basidiomycota	Agaricomycetes	Boletales	Suillaceae	Suillus	Suillus phylopictus	LWZ 20200809-31a *	S67	PZ331137	PZ442414
Basidiomycota	Agaricomycetes	Boletales	Suillaceae	Suillus	Suillus phylopictus	LWZ 20200809-52a	S68	PZ331166
Basidiomycota	Agaricomycetes	Boletales	Suillaceae	Suillus	Suillus placidus	LWZ 20200807-16b *	S62	PZ331070	PZ442374
Basidiomycota	Agaricomycetes	Boletales	Suillaceae	Suillus	Suillus placidus	LWZ 20200809-25a	S67	PZ331128
Basidiomycota	Agaricomycetes	Boletales	Suillaceae	Suillus	Suillus sibiricus	LWZ 20190818-6a	S34	PZ330903	PZ442231
Basidiomycota	Agaricomycetes	Boletales	Suillaceae	Suillus	Suillus sibiricus	LWZ 20200812-44b *	S84	PZ331246	PZ442498
Basidiomycota	Agaricomycetes	Boletales	Suillaceae	Suillus	Suillus sp.	LWZ 20200812-33a *	S79	PZ331235	PZ442488
Basidiomycota	Agaricomycetes	Boletales	Suillaceae	Suillus	Suillus sp.	LWZ 20200812-34b	S83	PZ331236	PZ442489
Basidiomycota	Agaricomycetes	Boletales	Tapinellaceae	Tapinella	Tapinella panuoides	LWZ 20190810-11b *	S14		PZ443056
Basidiomycota	Agaricomycetes	Cantharellales	Botryobasidiaceae	Botryobasidium	Botryobasidium sp.	LWZ 20190816-4a *	S30	PZ330804
Basidiomycota	Agaricomycetes	Cantharellales	Botryobasidiaceae	Botryobasidium	Botryobasidium coniferarum	LWZ 20190811-36a *	S17	PZ330587	PZ441951
Basidiomycota	Agaricomycetes	Cantharellales	Botryobasidiaceae	Botryobasidium	Botryobasidium candicans	LWZ 20190811-6b *	S16	PZ330619
Basidiomycota	Agaricomycetes	Cantharellales	Botryobasidiaceae	Botryobasidium	Botryobasidium subincanum	LWZ 20190807-21b *	S3	PZ330372	PZ441773
Basidiomycota	Agaricomycetes	Cantharellales	Botryobasidiaceae	Botryobasidium	Botryobasidium subincanum	LWZ 20190807-24b	S3	PZ330378	PZ441779
Basidiomycota	Agaricomycetes	Cantharellales	Botryobasidiaceae	Botryobasidium	Botryobasidium subincanum	LWZ 20190916-10	S51	PZ331017
Basidiomycota	Agaricomycetes	Cantharellales	Botryobasidiaceae	Botryobasidium	Botryobasidium subincanum	LWZ 20200921-3b	S126	PZ331529	PZ442758
Basidiomycota	Agaricomycetes	Cantharellales	Hydnaceae	Burgella	Burgella sp.	LWZ 20190811-26a *	S17	PZ330570	PZ441935
Basidiomycota	Agaricomycetes	Cantharellales	Hydnaceae	Clavulina	Clavulina amethystina	LWZ 20200921-34a *	S123	PZ331520	PZ442750
Basidiomycota	Agaricomycetes	Cantharellales	Hydnaceae	Clavulina	Clavulina cinerea	LWZ 20190912-5 *	S41		PZ443057
Basidiomycota	Agaricomycetes	Cantharellales	Hydnaceae	Clavulina	Clavulina coralloides	LWZ 20190914-2	S44	PZ330993
Basidiomycota	Agaricomycetes	Cantharellales	Hydnaceae	Clavulina	Clavulina coralloides	LWZ 20190915-2	S46	PZ331008
Basidiomycota	Agaricomycetes	Cantharellales	Hydnaceae	Clavulina	Clavulina coralloides	LWZ 20200813-22a *	S86	PZ331288	PZ442535
Basidiomycota	Agaricomycetes	Cantharellales	Hydnaceae	Clavulina	Clavulina rugosa	LWZ 20190918-4 *	S54	PZ331045
Basidiomycota	Agaricomycetes	Cantharellales	Hydnaceae	Clavulina	Clavulina sp. 1	LWZ 20200925-40a *	S147	PZ331690	PZ442896
Basidiomycota	Agaricomycetes	Cantharellales	Hydnaceae	Clavulina	Clavulina sp. 2	LWZ 20200921-41b *	S130	PZ331530	PZ442760
Basidiomycota	Agaricomycetes	Cantharellales	Hydnaceae	Clavulina	Clavulina sp. 3	LWZ 20190918-27	S54	PZ331041	PZ442353
Basidiomycota	Agaricomycetes	Cantharellales	Hydnaceae	Clavulina	Clavulina sp. 3	LWZ 20200807-27a	S61	PZ331081	PZ442382
Basidiomycota	Agaricomycetes	Cantharellales	Hydnaceae	Clavulina	Clavulina sp. 3	LWZ 20200808-7a	S63	PZ331103	PZ442392
Basidiomycota	Agaricomycetes	Cantharellales	Hydnaceae	Clavulina	Clavulina sp. 3	LWZ 20200809-23b	S70	PZ331125	PZ442408
Basidiomycota	Agaricomycetes	Cantharellales	Hydnaceae	Clavulina	Clavulina sp. 3	LWZ 20200927-31a	S161	PZ331764	PZ442914
Basidiomycota	Agaricomycetes	Cantharellales	Hydnaceae	Clavulina	Clavulina sp. 3	LWZ 20200927-33a *	S161	PZ331767
Basidiomycota	Agaricomycetes	Cantharellales	Hydnaceae	Clavulina	Clavulina sp. 3	LWZ 20200927-36a	S161	PZ331771
Basidiomycota	Agaricomycetes	Cantharellales	Hydnaceae	Clavulina	Clavulina sp. 4	LWZ 20200809-24b *	S70	PZ331127	PZ442410
Basidiomycota	Agaricomycetes	Cantharellales	Hydnaceae	Clavulina	Clavulina sp. 4	LWZ 20200925-27b	S150	PZ331674
Basidiomycota	Agaricomycetes	Cantharellales	Hydnaceae	Hydnum	Hydnum repandum	LWZ 20200809-54a *	S68		PZ443058
Basidiomycota	Agaricomycetes	Cantharellales	Oliveoniaceae	Oliveonia	Oliveonia pauxilla	LWZ 20200809-48a *	S67	PZ331163
Basidiomycota	Agaricomycetes	Corticiales	Corticiaceae	Corticium	Corticium meridioroseum	LWZ 20200813-23a *	S86	PZ331290	PZ442537
Basidiomycota	Agaricomycetes	Corticiales	Corticiaceae	Corticium	Corticium roseocarneum	LWZ 20190913-22 *	S43	PZ330972	PZ442292
Basidiomycota	Agaricomycetes	Corticiales	Corticiaceae	Corticium	Corticium roseum	LWZ 20190807-17b	S3	PZ330366
Basidiomycota	Agaricomycetes	Corticiales	Corticiaceae	Corticium	Corticium roseum	LWZ 20190807-27b	S3	PZ330384
Basidiomycota	Agaricomycetes	Corticiales	Corticiaceae	Corticium	Corticium roseum	LWZ 20190808-18a	S4	PZ330414
Basidiomycota	Agaricomycetes	Corticiales	Corticiaceae	Corticium	Corticium roseum	LWZ 20190810-3b	S14	PZ330538	PZ441906
Basidiomycota	Agaricomycetes	Corticiales	Corticiaceae	Corticium	Corticium roseum	LWZ 20190810-21b *	S14	PZ330528
Basidiomycota	Agaricomycetes	Corticiales	Corticiaceae	Corticium	Corticium roseum	LWZ 20190812-14b	S22	PZ330632
Basidiomycota	Agaricomycetes	Corticiales	Corticiaceae	Corticium	Corticium roseum	LWZ 20190818-9a	S34	PZ330907
Basidiomycota	Agaricomycetes	Corticiales	Corticiaceae	Corticium	Corticium roseum	LWZ 20190818-33a	S34	PZ330892
Basidiomycota	Agaricomycetes	Corticiales	Corticiaceae	Corticium	Corticium roseum	LWZ 20200810-13a	S72	PZ331184	PZ442445
Basidiomycota	Agaricomycetes	Corticiales	Corticiaceae	Corticium	Corticium roseum	LWZ 20200927-8a	S158	PZ331814
Basidiomycota	Agaricomycetes	Corticiales	Corticiaceae	Corticium	Corticium roseum	LWZ 20200927-10a	S158	PZ331724
Basidiomycota	Agaricomycetes	Corticiales	Corticiaceae	Corticium	Corticium roseum	LWZ 20200927-24a	S159	PZ331753
Basidiomycota	Agaricomycetes	Corticiales	Corticiaceae	Corticium	Corticium roseum	LWZ 20200927-5b	S165	PZ331805
Basidiomycota	Agaricomycetes	Corticiales	Corticiaceae	Corticium	Corticium roseum	LWZ 20200927-6c	S172	PZ331810
Basidiomycota	Agaricomycetes	Corticiales	Corticiaceae	Corticium	Corticium roseum	LWZ 20200927-8c	S172	PZ331815
Basidiomycota	Agaricomycetes	Corticiales	Punctulariaceae	Dendrocorticium	Dendrocorticium polygonioides	LWZ 20190808-23b *	S5	PZ330426	PZ441815
Basidiomycota	Agaricomycetes	Corticiales	Punctulariaceae	Punctularia	Punctularia strigosozonata	LWZ 20190810-31b	S14		PZ443059
Basidiomycota	Agaricomycetes	Corticiales	Punctulariaceae	Punctularia	Punctularia strigosozonata	LWZ 20190812-26b *	S24	PZ330645	PZ441995
Basidiomycota	Agaricomycetes	Corticiales	Punctulariaceae	Punctularia	Punctularia strigosozonata	LWZ 20190916-9	S50	PZ331025
Basidiomycota	Agaricomycetes	Corticiales	Vuilleminiaceae	Cytidia	Cytidia salicina	LWZ 20200813-4a	S85	PZ331322	PZ442563
Basidiomycota	Agaricomycetes	Corticiales	Vuilleminiaceae	Cytidia	Cytidia salicina	LWZ 20200927-5a	S158	PZ331804
Basidiomycota	Agaricomycetes	Corticiales	Vuilleminiaceae	Cytidia	Cytidia salicina	LWZ 20200927-7a	S158	PZ331811
Basidiomycota	Agaricomycetes	Corticiales	Vuilleminiaceae	Cytidia	Cytidia salicina	LWZ 20200927-13b	S165	PZ331728	PZ442908
Basidiomycota	Agaricomycetes	Corticiales	Vuilleminiaceae	Cytidia	Cytidia salicina	LWZ 20200927-20b	S166	PZ331746
Basidiomycota	Agaricomycetes	Corticiales	Vuilleminiaceae	Cytidia	Cytidia salicina	LWZ 20200927-3c	S172	PZ331779
Basidiomycota	Agaricomycetes	Corticiales	Vuilleminiaceae	Cytidia	Cytidia salicina	LWZ 20200927-5c	S172	PZ331806
Basidiomycota	Agaricomycetes	Corticiales	Vuilleminiaceae	Cytidia	Cytidia salicina	LWZ 20200927-9c	S172	PZ331816
Basidiomycota	Agaricomycetes	Corticiales	Vuilleminiaceae	Cytidia	Cytidia salicina	LWZ 20200927-13c	S172	PZ331729
Basidiomycota	Agaricomycetes	Corticiales	Vuilleminiaceae	Cytidia	Cytidia salicina	LWZ 20200927-14c *	S173	PZ331732
Basidiomycota	Agaricomycetes	Corticiales	Vuilleminiaceae	Cytidia	Cytidia salicina	LWZ 20200927-17c	S173	PZ331738
Basidiomycota	Agaricomycetes	Geastrales	Geastraceae	Geastrum	Geastrum xerophilum	LWZ 20190812-27a *	S23		PZ443060
Basidiomycota	Agaricomycetes	Gloeophyllales	Gloeophyllaceae	Gloeophyllum	Gloeophyllum abietinum	LWZ 20200812-28a *	S78	PZ331229	PZ442483
Basidiomycota	Agaricomycetes	Gloeophyllales	Gloeophyllaceae	Gloeophyllum	Gloeophyllum sepiarium	LWZ 20190807-9a *	S1	PZ330403
Basidiomycota	Agaricomycetes	Gloeophyllales	Gloeophyllaceae	Gloeophyllum	Gloeophyllum sepiarium	LWZ 20190807-26a	S2	PZ330381
Basidiomycota	Agaricomycetes	Gloeophyllales	Gloeophyllaceae	Gloeophyllum	Gloeophyllum sepiarium	LWZ 20190807-28a	S2	PZ330385	PZ441783
Basidiomycota	Agaricomycetes	Gloeophyllales	Gloeophyllaceae	Gloeophyllum	Gloeophyllum sp.	LWZ 20200923-33b *	S144		PZ443061
Basidiomycota	Agaricomycetes	Gloeophyllales	Gloeophyllaceae	Veluticeps	Veluticeps abietina	LWZ 20190810-18a *	S13	PZ330522	PZ441895
Basidiomycota	Agaricomycetes	Gloeophyllales	Gloeophyllaceae	Veluticeps	Veluticeps fimbriata	LWZ 20190809-8a *	S8	PZ330509	PZ441885
Basidiomycota	Agaricomycetes	Gomphales	Clavariadelphaceae	Clavariadelphus	Clavariadelphus pistillaris	LWZ 20190814-27a *	S27	PZ330711	PZ442053
Basidiomycota	Agaricomycetes	Gomphales	Clavariadelphaceae	Clavariadelphus	Clavariadelphus sp.	LWZ 20190814-28a *	S27	PZ330713	PZ442055
Basidiomycota	Agaricomycetes	Gomphales	Gomphaceae	Gomphus	Gomphus szechwanensis	LWZ 20200923-36a *	S140	PZ331628	PZ442849
Basidiomycota	Agaricomycetes	Gomphales	Gomphaceae	Phaeoclavulina	Phaeoclavulina abietina	LWZ 20190915-8 *	S47	PZ331014	PZ442329
Basidiomycota	Agaricomycetes	Gomphales	Gomphaceae	Ramaria	Ramaria acrisiccescens	LWZ 20200813-17a *	S86	PZ331279	PZ442527
Basidiomycota	Agaricomycetes	Gomphales	Gomphaceae	Ramaria	Ramaria apiculata	LWZ 20200813-30b *	S90	PZ331303	PZ442548
Basidiomycota	Agaricomycetes	Gomphales	Gomphaceae	Ramaria	Ramaria barenthalensis	LWZ 20190808-36b *	S6	PZ330448
Basidiomycota	Agaricomycetes	Gomphales	Gomphaceae	Ramaria	Ramaria gracilis	LWZ 20190811-10a *	S15	PZ330550	PZ441916
Basidiomycota	Agaricomycetes	Gomphales	Gomphaceae	Ramaria	Ramaria sp.	LWZ 20190913-7	S42		PZ443062
Basidiomycota	Agaricomycetes	Gomphales	Gomphaceae	Ramaria	Ramaria sp.	LWZ 20190916-6	S50		PZ443063
Basidiomycota	Agaricomycetes	Gomphales	Gomphaceae	Ramaria	Ramaria sp.	LWZ 20200809-68a *	S68	PZ331175	PZ442439
Basidiomycota	Agaricomycetes	Gomphales	Gomphaceae	Ramaricium	Ramaricium sp.	LWZ 20200809-67a *	S68		PZ442438
Basidiomycota	Agaricomycetes	Gomphales	Lentariaceae	Hydnocristella	Hydnocristella himantia	LWZ 20200813-42a *	S87	PZ331321
Basidiomycota	Agaricomycetes	Gomphales	Lentariaceae	Hydnocristella	Hydnocristella himantia	LWZ 20200925-7a	S145	PZ331700	PZ442904
Basidiomycota	Agaricomycetes	Gomphales	Lentariaceae	Lentaria	Lentaria byssiseda	LWZ 20190808-29b *	S5	PZ330438	PZ441824
Basidiomycota	Agaricomycetes	Hymenochaetales	Chaetoporellaceae	Kneiffiella	Kneiffiella alutacea	LWZ 20190807-20b *	S3	PZ330370	PZ441771
Basidiomycota	Agaricomycetes	Hymenochaetales	Chaetoporellaceae	Kneiffiella	Kneiffiella eucalypticola	LWZ 20190818-10b *	S35	PZ330853	PZ442186
Basidiomycota	Agaricomycetes	Hymenochaetales	Chaetoporellaceae	Kneiffiella	Kneiffiella sp.	LWZ 20190818-33b *	S35	PZ330893	PZ442224
Basidiomycota	Agaricomycetes	Hymenochaetales	Hymenochaetaceae	Coltricia	Coltricia crassa	LWZ 20190916-15 *	S51		PZ443064
Basidiomycota	Agaricomycetes	Hymenochaetales	Hymenochaetaceae	Coltricia	Coltricia perennis	LWZ 20190915-12 *	S47		PZ443065
Basidiomycota	Agaricomycetes	Hymenochaetales	Hymenochaetaceae	Coltricia	Coltricia subglobosa	LWZ 20200809-44a	S67	PZ331157	PZ442425
Basidiomycota	Agaricomycetes	Hymenochaetales	Hymenochaetaceae	Coltricia	Coltricia subglobosa	LWZ 20200809-45b *	S71	PZ331159
Basidiomycota	Agaricomycetes	Hymenochaetales	Hymenochaetaceae	Coltricia	Coltricia subperennis	LWZ 20190811-20b *	S16		PZ443066
Basidiomycota	Agaricomycetes	Hymenochaetales	Hymenochaetaceae	Coltricia	Coltricia verrucata	LWZ 20190812-1a *	S19		PZ443067
Basidiomycota	Agaricomycetes	Hymenochaetales	Hymenochaetaceae	Coltricia	Coltricia verrucata	LWZ 20190812-2a	S19		PZ443068
Basidiomycota	Agaricomycetes	Hymenochaetales	Hymenochaetaceae	Coltricia	Coltricia weii	LWZ 20190811-1b *	S16	PZ330562
Basidiomycota	Agaricomycetes	Hymenochaetales	Hymenochaetaceae	Coltriciella	Coltriciella sp.	LWZ 20200809-27a *	S67	PZ331130
Basidiomycota	Agaricomycetes	Hymenochaetales	Hymenochaetaceae	Fulvoderma	Fulvoderma australe	LWZ 20190809-39b *	S12	PZ330494	PZ441872
Basidiomycota	Agaricomycetes	Hymenochaetales	Hymenochaetaceae	Fuscoporia	Fuscoporia ferrea	LWZ 20190810-27b *	S14	PZ330531
Basidiomycota	Agaricomycetes	Hymenochaetales	Hymenochaetaceae	Fuscoporia	Fuscoporia gilva	LWZ 20190811-3a	S15		PZ443069
Basidiomycota	Agaricomycetes	Hymenochaetales	Hymenochaetaceae	Fuscoporia	Fuscoporia gilva	LWZ 20190814-19b	S28	PZ330695	PZ442039
Basidiomycota	Agaricomycetes	Hymenochaetales	Hymenochaetaceae	Fuscoporia	Fuscoporia gilva	LWZ 20190817-17b *	S33	PZ330825	PZ442160
Basidiomycota	Agaricomycetes	Hymenochaetales	Hymenochaetaceae	Fuscoporia	Fuscoporia semicephala	LWZ 20190914-22 *	S45	PZ330995	PZ442311
Basidiomycota	Agaricomycetes	Hymenochaetales	Hymenochaetaceae	Fuscoporia	Fuscoporia sinica	LWZ 20190816-19a *	S30	PZ330756	PZ442094
Basidiomycota	Agaricomycetes	Hymenochaetales	Hymenochaetaceae	Fuscoporia	Fuscoporia sinica	LWZ 20200922-21a	S133		PZ443070
Basidiomycota	Agaricomycetes	Hymenochaetales	Hymenochaetaceae	Fuscoporia	Fuscoporia viticola	LWZ 20190811-12b *	S16	PZ330555	PZ441921
Basidiomycota	Agaricomycetes	Hymenochaetales	Hymenochaetaceae	Hirschioporus	Hirschioporus abietinus	LWZ 20190807-5a	S1	PZ330397	PZ441791
Basidiomycota	Agaricomycetes	Hymenochaetales	Hymenochaetaceae	Hirschioporus	Hirschioporus abietinus	LWZ 20190808-40b	S5	PZ330453	PZ441836
Basidiomycota	Agaricomycetes	Hymenochaetales	Hymenochaetaceae	Hirschioporus	Hirschioporus abietinus	LWZ 20190809-32a	S11	PZ330483
Basidiomycota	Agaricomycetes	Hymenochaetales	Hymenochaetaceae	Hirschioporus	Hirschioporus abietinus	LWZ 20190818-17a	S34	PZ330863	PZ442196
Basidiomycota	Agaricomycetes	Hymenochaetales	Hymenochaetaceae	Hirschioporus	Hirschioporus abietinus	LWZ 20190818-4b	S35	PZ330900	PZ442229
Basidiomycota	Agaricomycetes	Hymenochaetales	Hymenochaetaceae	Hirschioporus	Hirschioporus abietinus	LWZ 20190818-15b	S35	PZ330861	PZ442194
Basidiomycota	Agaricomycetes	Hymenochaetales	Hymenochaetaceae	Hirschioporus	Hirschioporus abietinus	LWZ 20190818-26b	S35		PZ443071
Basidiomycota	Agaricomycetes	Hymenochaetales	Hymenochaetaceae	Hirschioporus	Hirschioporus abietinus	LWZ 20190918-16	S54	PZ331034	PZ442346
Basidiomycota	Agaricomycetes	Hymenochaetales	Hymenochaetaceae	Hirschioporus	Hirschioporus abietinus	LWZ 20200812-36a *	S79	PZ331238	PZ442491
Basidiomycota	Agaricomycetes	Hymenochaetales	Hymenochaetaceae	Hirschioporus	Hirschioporus abietinus	LWZ 20200812-17b	S82	PZ331213	PZ442468
Basidiomycota	Agaricomycetes	Hymenochaetales	Hymenochaetaceae	Hirschioporus	Hirschioporus abietinus	LWZ 20200812-37b	S83	PZ331241	PZ442494
Basidiomycota	Agaricomycetes	Hymenochaetales	Hymenochaetaceae	Hirschioporus	Hirschioporus abietinus	LWZ 20200921-4b	S126	PZ331543	PZ442772
Basidiomycota	Agaricomycetes	Hymenochaetales	Hymenochaetaceae	Hirschioporus	Hirschioporus abietinus	LWZ 20200927-41a	S161	PZ331781	PZ442923
Basidiomycota	Agaricomycetes	Hymenochaetales	Hymenochaetaceae	Hirschioporus	Hirschioporus abietinus	LWZ 20200927-43a	S161	PZ331785	PZ442925
Basidiomycota	Agaricomycetes	Hymenochaetales	Hymenochaetaceae	Hirschioporus	Hirschioporus abietinus	LWZ 20200927-52a	S162	PZ331798	PZ442934
Basidiomycota	Agaricomycetes	Hymenochaetales	Hymenochaetaceae	Hirschioporus	Hirschioporus abietinus	LWZ 20200927-42b	S169	PZ331784
Basidiomycota	Agaricomycetes	Hymenochaetales	Hymenochaetaceae	Hirschioporus	Hirschioporus abietinus	LWZ 20200927-30c	S175	PZ331763
Basidiomycota	Agaricomycetes	Hymenochaetales	Hymenochaetaceae	Hirschioporus	Hirschioporus abietinus	LWZ 20200927-34c	S175	PZ331770
Basidiomycota	Agaricomycetes	Hymenochaetales	Hymenochaetaceae	Hirschioporus	Hirschioporus abietinus	LWZ 20200927-41c	S176	PZ331782
Basidiomycota	Agaricomycetes	Hymenochaetales	Hymenochaetaceae	Hirschioporus	Hirschioporus fuscoviolaceus	LWZ 20190811-8a	S15		PZ443072
Basidiomycota	Agaricomycetes	Hymenochaetales	Hymenochaetaceae	Hirschioporus	Hirschioporus fuscoviolaceus	LWZ 20190916-13 *	S51	PZ331019	PZ442333
Basidiomycota	Agaricomycetes	Hymenochaetales	Hymenochaetaceae	Hydnoporia	Hydnoporia corrugata	LWZ 20190809-34a	S11		PZ443073
Basidiomycota	Agaricomycetes	Hymenochaetales	Hymenochaetaceae	Hydnoporia	Hydnoporia corrugata	LWZ 20190809-39a	S11	PZ330493	PZ441871
Basidiomycota	Agaricomycetes	Hymenochaetales	Hymenochaetaceae	Hydnoporia	Hydnoporia corrugata	LWZ 20190819-7b *	S37	PZ330937	PZ442259
Basidiomycota	Agaricomycetes	Hymenochaetales	Hymenochaetaceae	Hydnoporia	Hydnoporia intricata	LWZ 20200927-23b	S167	PZ331751
Basidiomycota	Agaricomycetes	Hymenochaetales	Hymenochaetaceae	Hydnoporia	Hydnoporia intricata	LWZ 20200927-23c	S174	PZ331752	PZ442912
Basidiomycota	Agaricomycetes	Hymenochaetales	Hymenochaetaceae	Hydnoporia	Hydnoporia intricata	LWZ 20200927-24c *	S174	PZ331754
Basidiomycota	Agaricomycetes	Hymenochaetales	Hymenochaetaceae	Hydnoporia	Hydnoporia sp.	LWZ 20190809-33b *	S12	PZ330486	PZ441866
Basidiomycota	Agaricomycetes	Hymenochaetales	Hymenochaetaceae	Hydnoporia	Hydnoporia subrigidula	LWZ 20190808-27b	S5	PZ330434	PZ441821
Basidiomycota	Agaricomycetes	Hymenochaetales	Hymenochaetaceae	Hydnoporia	Hydnoporia subrigidula	LWZ 20200921-7b	S126	PZ331552	PZ442781
Basidiomycota	Agaricomycetes	Hymenochaetales	Hymenochaetaceae	Hydnoporia	Hydnoporia subrigidula	LWZ 20200925-35b	S150		PZ443074
Basidiomycota	Agaricomycetes	Hymenochaetales	Hymenochaetaceae	Hydnoporia	Hydnoporia subrigidula	LWZ 20200925-25c *	S153	PZ331670	PZ442882
Basidiomycota	Agaricomycetes	Hymenochaetales	Hymenochaetaceae	Hydnoporia	Hydnoporia tabacina	LWZ 20190807-10a *	S1	PZ330357	PZ441758
Basidiomycota	Agaricomycetes	Hymenochaetales	Hymenochaetaceae	Hydnoporia	Hydnoporia tabacina	LWZ 20190811-2a	S15		PZ441942
Basidiomycota	Agaricomycetes	Hymenochaetales	Hymenochaetaceae	Hydnoporia	Hydnoporia tabacina	LWZ 20190811-44a	S17	PZ330601	PZ441961
Basidiomycota	Agaricomycetes	Hymenochaetales	Hymenochaetaceae	Hydnoporia	Hydnoporia tabacina	LWZ 20200809-33b	S71		PZ443075
Basidiomycota	Agaricomycetes	Hymenochaetales	Hymenochaetaceae	Hydnoporia	Hydnoporia tabacina	LWZ 20200927-20a	S159	PZ331745
Basidiomycota	Agaricomycetes	Hymenochaetales	Hymenochaetaceae	Hydnoporia	Hydnoporia tabacinoides	LWZ 20190814-29b	S28	PZ330716	PZ442058
Basidiomycota	Agaricomycetes	Hymenochaetales	Hymenochaetaceae	Hydnoporia	Hydnoporia tabacinoides	LWZ 20200921-14a *	S122	PZ331491	PZ442725
Basidiomycota	Agaricomycetes	Hymenochaetales	Hymenochaetaceae	Hymenochaete	Hymenochaete acerosa	LWZ 20200810-4a *	S72	PZ331193	PZ442452
Basidiomycota	Agaricomycetes	Hymenochaetales	Hymenochaetaceae	Hymenochaete	Hymenochaete cinnamomea	LWZ 20190807-19a *	S2	PZ330367	PZ441768
Basidiomycota	Agaricomycetes	Hymenochaetales	Hymenochaetaceae	Hymenochaete	Hymenochaete cruenta	LWZ 20190811-35b *	S18	PZ330586	PZ441950
Basidiomycota	Agaricomycetes	Hymenochaetales	Hymenochaetaceae	Hymenochaete	Hymenochaete curtisii	LWZ 20190811-21a *	S17		PZ443076
Basidiomycota	Agaricomycetes	Hymenochaetales	Hymenochaetaceae	Hymenochaete	Hymenochaete huangshanensis	LWZ 20200926-10a *	S154	PZ331705
Basidiomycota	Agaricomycetes	Hymenochaetales	Hymenochaetaceae	Hymenochaete	Hymenochaete mougeotii	LWZ 20190808-2b *	S5	PZ330440	PZ441826
Basidiomycota	Agaricomycetes	Hymenochaetales	Hymenochaetaceae	Hymenochaete	Hymenochaete mougeotii	LWZ 20190808-26b	S5	PZ330432	PZ441819
Basidiomycota	Agaricomycetes	Hymenochaetales	Hymenochaetaceae	Hymenochaete	Hymenochaete mougeotii	LWZ 20190811-34a	S17	PZ330583	PZ441947
Basidiomycota	Agaricomycetes	Hymenochaetales	Hymenochaetaceae	Hymenochaete	Hymenochaete mougeotii	LWZ 20190814-25b	S28	PZ330708	PZ442050
Basidiomycota	Agaricomycetes	Hymenochaetales	Hymenochaetaceae	Hymenochaete	Hymenochaete muroiana	LWZ 20200818-39a *	S110	PZ331430	PZ442666
Basidiomycota	Agaricomycetes	Hymenochaetales	Hymenochaetaceae	Hymenochaete	Hymenochaete rheicolor	LWZ 20190811-19b *	S16	PZ330560	PZ441926
Basidiomycota	Agaricomycetes	Hymenochaetales	Hymenochaetaceae	Hymenochaete	Hymenochaete rhododendricola	LWZ 20200812-57a *	S80	PZ331262	PZ442514
Basidiomycota	Agaricomycetes	Hymenochaetales	Hymenochaetaceae	Hymenochaete	Hymenochaete senatoumbrina	LWZ 20190818-16a *	S34		PZ443077
Basidiomycota	Agaricomycetes	Hymenochaetales	Hymenochaetaceae	Hymenochaete	Hymenochaete xerantica	LWZ 20190814-13b *	S28	PZ330689	PZ442033
Basidiomycota	Agaricomycetes	Hymenochaetales	Hymenochaetaceae	Hymenochaete	Hymenochaete xerantica	LWZ 20200925-5b	S148	PZ331697
Basidiomycota	Agaricomycetes	Hymenochaetales	Hymenochaetaceae	Hymenochaete	Hymenochaete yunnanensis	LWZ 20190811-21b	S18	PZ330563	PZ441928
Basidiomycota	Agaricomycetes	Hymenochaetales	Hymenochaetaceae	Hymenochaete	Hymenochaete yunnanensis	LWZ 20190812-21b	S24	PZ330638	PZ441990
Basidiomycota	Agaricomycetes	Hymenochaetales	Hymenochaetaceae	Hymenochaete	Hymenochaete yunnanensis	LWZ 20200927-28a *	S160	PZ331759
Basidiomycota	Agaricomycetes	Hymenochaetales	Hymenochaetaceae	Hymenochaete	Hymenochaete yunnanensis	LWZ 20200927-18c	S173	PZ331741
Basidiomycota	Agaricomycetes	Hymenochaetales	Hymenochaetaceae	Hymenochaete	Hymenochaete sp.	LWZ 20190811-28b	S18	PZ330575
Basidiomycota	Agaricomycetes	Hymenochaetales	Hymenochaetaceae	Hymenochaete	Hymenochaete sp.	LWZ 20200818-3b *	S111	PZ331431	PZ442667
Basidiomycota	Agaricomycetes	Hymenochaetales	Hymenochaetaceae	Mensularia	Mensularia sp.	LWZ 20200921-6b *	S126		PZ443078
Basidiomycota	Agaricomycetes	Hymenochaetales	Hymenochaetaceae	Pallidohirschioporus	Pallidohirschioporus biformis	LWZ 20190814-24b *	S28	PZ330706	PZ442048
Basidiomycota	Agaricomycetes	Hymenochaetales	Hymenochaetaceae	Phellinopsis	Phellinopsis helwingiae	LWZ 20190811-29b *	S18	PZ330577	PZ441941
Basidiomycota	Agaricomycetes	Hymenochaetales	Hymenochaetaceae	Phellinopsis	Phellinopsis sp.	LWZ 20190808-7b *	S5	PZ330461	PZ441844
Basidiomycota	Agaricomycetes	Hymenochaetales	Hymenochaetaceae	Phellinopsis	Phellinopsis tibetica	LWZ 20190808-31a *	S4	PZ330443	PZ441828
Basidiomycota	Agaricomycetes	Hymenochaetales	Hymenochaetaceae	Phellinopsis	Phellinopsis tibetica	LWZ 20190913-8	S42	PZ330983	PZ442303
Basidiomycota	Agaricomycetes	Hymenochaetales	Hymenochaetaceae	Phellinus	Phellinus igniarius	LWZ 20190807-9b *	S3	PZ330404
Basidiomycota	Agaricomycetes	Hymenochaetales	Hymenochaetaceae	Phellinus	Phellinus igniarius	LWZ 20190808-11a	S4	PZ330407	PZ441798
Basidiomycota	Agaricomycetes	Hymenochaetales	Hymenochaetaceae	Phellinus	Phellinus laevigatus	LWZ 20190921-5 *	S59	PZ331066	PZ442372
Basidiomycota	Agaricomycetes	Hymenochaetales	Hymenochaetaceae	Phylloporia	Phylloporia oreophila	LWZ 20190811-27a *	S17	PZ330572	PZ441937
Basidiomycota	Agaricomycetes	Hymenochaetales	Hymenochaetaceae	Poriodontia	Poriodontia sp.	LWZ 20190814-4b	S28		PZ443079
Basidiomycota	Agaricomycetes	Hymenochaetales	Hymenochaetaceae	Poriodontia	Poriodontia sp.	LWZ 20190814-9b	S28		PZ443080
Basidiomycota	Agaricomycetes	Hymenochaetales	Hymenochaetaceae	Poriodontia	Poriodontia sp.	LWZ 20190816-10a	S30		PZ443081
Basidiomycota	Agaricomycetes	Hymenochaetales	Hymenochaetaceae	Poriodontia	Poriodontia sp.	LWZ 20190816-10b	S31		PZ443082
Basidiomycota	Agaricomycetes	Hymenochaetales	Hymenochaetaceae	Poriodontia	Poriodontia sp.	LWZ 20190914-1 *	S44	PZ330985	PZ442305
Basidiomycota	Agaricomycetes	Hymenochaetales	Hymenochaetaceae	Pseudoinonotus	Pseudoinonotus sp.	LWZ 20190809-13b *	S10	PZ330469	PZ441852
Basidiomycota	Agaricomycetes	Hymenochaetales	Hyphodontiaceae	Hyphodontia	Hyphodontia subglobosa	LWZ 20190817-26b	S33	PZ330835	PZ442170
Basidiomycota	Agaricomycetes	Hymenochaetales	Hyphodontiaceae	Hyphodontia	Hyphodontia subglobosa	LWZ 20190817-28b	S33	PZ330837	PZ442172
Basidiomycota	Agaricomycetes	Hymenochaetales	Hyphodontiaceae	Hyphodontia	Hyphodontia subglobosa	LWZ 20190920-7	S57		PZ443083
Basidiomycota	Agaricomycetes	Hymenochaetales	Hyphodontiaceae	Hyphodontia	Hyphodontia subglobosa	LWZ 20200922-32b *	S136	PZ331584	PZ442809
Basidiomycota	Agaricomycetes	Hymenochaetales	Hyphodontiaceae	Hyphodontia	Hyphodontia zhixiangii	LWZ 20190819-30b *	S37	PZ330929	PZ442251
Basidiomycota	Agaricomycetes	Hymenochaetales	Incertae sedis	Ginnsia	Ginnsia viticola	LWZ 20190808-41b	S5		PZ443084
Basidiomycota	Agaricomycetes	Hymenochaetales	Incertae sedis	Ginnsia	Ginnsia viticola	LWZ 20190809-40b *	S12	PZ330498	PZ441875
Basidiomycota	Agaricomycetes	Hymenochaetales	Incertae sedis	Ginnsia	Ginnsia viticola	LWZ 20190811-37b	S18	PZ330590	PZ441953
Basidiomycota	Agaricomycetes	Hymenochaetales	Incertae sedis	Ginnsia	Ginnsia sp. 1	LWZ 20200922-25b *	S136		PZ442802
Basidiomycota	Agaricomycetes	Hymenochaetales	Incertae sedis	Ginnsia	Ginnsia sp. 2	LWZ 20190818-20a *	S34		PZ443085
Basidiomycota	Agaricomycetes	Hymenochaetales	Incertae sedis	Ginnsia	Ginnsia sp. 3	LWZ 20200818-13a	S109	PZ331400	PZ442638
Basidiomycota	Agaricomycetes	Hymenochaetales	Incertae sedis	Ginnsia	Ginnsia sp. 3	LWZ 20200818-17b *	S112	PZ331403	PZ442641
Basidiomycota	Agaricomycetes	Hymenochaetales	Incertae sedis	Ginnsia	Ginnsia sp. 4	LWZ 20200926-4c *	S156	PZ331717
Basidiomycota	Agaricomycetes	Hymenochaetales	Peniophorellaceae	Peniophorella	Peniophorella pertenuis	LWZ 20190818-12a *	S34	PZ330855	PZ442188
Basidiomycota	Agaricomycetes	Hymenochaetales	Peniophorellaceae	Peniophorella	Peniophorella praetermissa	LWZ 20190811-2b	S16	PZ330578	PZ441943
Basidiomycota	Agaricomycetes	Hymenochaetales	Peniophorellaceae	Peniophorella	Peniophorella praetermissa	LWZ 20190811-11b	S16	PZ330553	PZ441919
Basidiomycota	Agaricomycetes	Hymenochaetales	Peniophorellaceae	Peniophorella	Peniophorella praetermissa	LWZ 20190816-3a	S30	PZ330798	PZ442135
Basidiomycota	Agaricomycetes	Hymenochaetales	Peniophorellaceae	Peniophorella	Peniophorella praetermissa	LWZ 20190916-4	S50	PZ331023	PZ442337
Basidiomycota	Agaricomycetes	Hymenochaetales	Peniophorellaceae	Peniophorella	Peniophorella praetermissa	LWZ 20190916-19	S51	PZ331021	PZ442335
Basidiomycota	Agaricomycetes	Hymenochaetales	Peniophorellaceae	Peniophorella	Peniophorella praetermissa	LWZ 20200818-5b *	S111	PZ331434	PZ442670
Basidiomycota	Agaricomycetes	Hymenochaetales	Peniophorellaceae	Peniophorella	Peniophorella pubera	LWZ 20190811-11a	S15	PZ330552	PZ441918
Basidiomycota	Agaricomycetes	Hymenochaetales	Peniophorellaceae	Peniophorella	Peniophorella pubera	LWZ 20190812-3b	S21	PZ330665	PZ442012
Basidiomycota	Agaricomycetes	Hymenochaetales	Peniophorellaceae	Peniophorella	Peniophorella pubera	LWZ 20200812-39a *	S79	PZ331243	PZ442495
Basidiomycota	Agaricomycetes	Hymenochaetales	Peniophorellaceae	Peniophorella	Peniophorella rude	LWZ 20190811-10b	S16	PZ330551	PZ441917
Basidiomycota	Agaricomycetes	Hymenochaetales	Peniophorellaceae	Peniophorella	Peniophorella rude	LWZ 20190817-19b *	S33	PZ330829	PZ442164
Basidiomycota	Agaricomycetes	Hymenochaetales	Peniophorellaceae	Peniophorella	Peniophorella rude	LWZ 20190915-5	S47	PZ331011	PZ442326
Basidiomycota	Agaricomycetes	Hymenochaetales	Peniophorellaceae	Peniophorella	Peniophorella rude	LWZ 20200819-18a	S114	PZ331451	PZ442686
Basidiomycota	Agaricomycetes	Hymenochaetales	Peniophorellaceae	Peniophorella	Peniophorella subpraetermissa	LWZ 20190811-4a *	S15	PZ330610	PZ441969
Basidiomycota	Agaricomycetes	Hymenochaetales	Peniophorellaceae	Peniophorella	Peniophorella subpraetermissa	LWZ 20190816-1b	S31	PZ330758	PZ442096
Basidiomycota	Agaricomycetes	Hymenochaetales	Peniophorellaceae	Peniophorella	Peniophorella subpraetermissa	LWZ 20190816-3b	S31	PZ330799	PZ442136
Basidiomycota	Agaricomycetes	Hymenochaetales	Peniophorellaceae	Peniophorella	Peniophorella subpraetermissa	LWZ 20190817-4a	S32	PZ330843	PZ442177
Basidiomycota	Agaricomycetes	Hymenochaetales	Peniophorellaceae	Peniophorella	Peniophorella subpraetermissa	LWZ 20190817-7a	S32	PZ330849	PZ442182
Basidiomycota	Agaricomycetes	Hymenochaetales	Peniophorellaceae	Peniophorella	Peniophorella subpraetermissa	LWZ 20190818-24a	S34	PZ330878	PZ442210
Basidiomycota	Agaricomycetes	Hymenochaetales	Peniophorellaceae	Peniophorella	Peniophorella subpraetermissa	LWZ 20190921-2	S59		PZ443086
Basidiomycota	Agaricomycetes	Hymenochaetales	Peniophorellaceae	Peniophorella	Peniophorella subpraetermissa	LWZ 20200818-6a	S108		PZ443087
Basidiomycota	Agaricomycetes	Hymenochaetales	Peniophorellaceae	Peniophorella	Peniophorella subreticulata	LWZ 20190818-35b	S35	PZ330895	PZ442226
Basidiomycota	Agaricomycetes	Hymenochaetales	Peniophorellaceae	Peniophorella	Peniophorella subreticulata	LWZ 20190913-21	S43	PZ330971	PZ442291
Basidiomycota	Agaricomycetes	Hymenochaetales	Peniophorellaceae	Peniophorella	Peniophorella subreticulata	LWZ 20200812-37a *	S79	PZ331240	PZ442493
Basidiomycota	Agaricomycetes	Hymenochaetales	Peniophorellaceae	Peniophorella	Peniophorella subreticulata	LWZ 20200921-49b	S130	PZ331541	PZ442770
Basidiomycota	Agaricomycetes	Hymenochaetales	Peniophorellaceae	Peniophorella	Peniophorella sp.	LWZ 20190809-41b *	S12	PZ330500	PZ441877
Basidiomycota	Agaricomycetes	Hymenochaetales	Peniophorellaceae	Peniophorella	Peniophorella sp.	LWZ 20190810-10a	S13	PZ330513
Basidiomycota	Agaricomycetes	Hymenochaetales	Peniophorellaceae	Peniophorella	Peniophorella sp.	LWZ 20200818-15b	S112		PZ443088
Basidiomycota	Agaricomycetes	Hymenochaetales	Resiniciaceae	Resinicium	Resinicium luteosulphureum	LWZ 20190817-10a *	S32		PZ443089
Basidiomycota	Agaricomycetes	Hymenochaetales	Resiniciaceae	Resinicium	Resinicium sp.	LWZ 20190817-6a *	S32	PZ330847	PZ442180
Basidiomycota	Agaricomycetes	Hymenochaetales	Rigidoporaceae	Rigidoporus	Rigidoporus corticola	LWZ 20190819-3b *	S37	PZ330932	PZ442254
Basidiomycota	Agaricomycetes	Hymenochaetales	Rigidoporaceae	Rigidoporus	Rigidoporus cuneatus	LWZ 20190817-5a	S32	PZ330845	PZ442178
Basidiomycota	Agaricomycetes	Hymenochaetales	Rigidoporaceae	Rigidoporus	Rigidoporus cuneatus	LWZ 20190817-8a	S32	PZ330850	PZ442183
Basidiomycota	Agaricomycetes	Hymenochaetales	Rigidoporaceae	Rigidoporus	Rigidoporus cuneatus	LWZ 20190817-9a	S32	PZ330851	PZ442184
Basidiomycota	Agaricomycetes	Hymenochaetales	Rigidoporaceae	Rigidoporus	Rigidoporus cuneatus	LWZ 20190817-3b	S33	PZ330842	PZ442176
Basidiomycota	Agaricomycetes	Hymenochaetales	Rigidoporaceae	Rigidoporus	Rigidoporus cuneatus	LWZ 20190817-15b	S33	PZ330821	PZ442156
Basidiomycota	Agaricomycetes	Hymenochaetales	Rigidoporaceae	Rigidoporus	Rigidoporus cuneatus	LWZ 20190819-1a	S36	PZ330919	PZ442244
Basidiomycota	Agaricomycetes	Hymenochaetales	Rigidoporaceae	Rigidoporus	Rigidoporus cuneatus	LWZ 20190819-4a	S36	PZ330933	PZ442255
Basidiomycota	Agaricomycetes	Hymenochaetales	Rigidoporaceae	Rigidoporus	Rigidoporus cuneatus	LWZ 20190819-5a	S36	PZ330935	PZ442257
Basidiomycota	Agaricomycetes	Hymenochaetales	Rigidoporaceae	Rigidoporus	Rigidoporus cuneatus	LWZ 20190819-17b	S37	PZ330918	PZ442243
Basidiomycota	Agaricomycetes	Hymenochaetales	Rigidoporaceae	Rigidoporus	Rigidoporus cuneatus	LWZ 20200815-24a	S95	PZ331350	PZ442590
Basidiomycota	Agaricomycetes	Hymenochaetales	Rigidoporaceae	Rigidoporus	Rigidoporus cuneatus	LWZ 20200815-18b	S100	PZ331343	PZ442583
Basidiomycota	Agaricomycetes	Hymenochaetales	Rigidoporaceae	Rigidoporus	Rigidoporus cuneatus	LWZ 20200817-14a	S103		PZ443090
Basidiomycota	Agaricomycetes	Hymenochaetales	Rigidoporaceae	Rigidoporus	Rigidoporus cuneatus	LWZ 20200817-17a	S104		PZ443091
Basidiomycota	Agaricomycetes	Hymenochaetales	Rigidoporaceae	Rigidoporus	Rigidoporus cuneatus	LWZ 20200817-8b	S105	PZ331395	PZ442633
Basidiomycota	Agaricomycetes	Hymenochaetales	Rigidoporaceae	Rigidoporus	Rigidoporus cuneatus	LWZ 20200817-12b	S106	PZ331375	PZ442614
Basidiomycota	Agaricomycetes	Hymenochaetales	Rigidoporaceae	Rigidoporus	Rigidoporus cuneatus	LWZ 20200818-10a	S109	PZ331397	PZ442635
Basidiomycota	Agaricomycetes	Hymenochaetales	Rigidoporaceae	Rigidoporus	Rigidoporus cuneatus	LWZ 20200818-23a	S110		PZ442650
Basidiomycota	Agaricomycetes	Hymenochaetales	Rigidoporaceae	Rigidoporus	Rigidoporus cuneatus	LWZ 20200818-14b	S112		PZ443092
Basidiomycota	Agaricomycetes	Hymenochaetales	Rigidoporaceae	Rigidoporus	Rigidoporus cuneatus	LWZ 20200818-16b	S112		PZ443093
Basidiomycota	Agaricomycetes	Hymenochaetales	Rigidoporaceae	Rigidoporus	Rigidoporus cuneatus	LWZ 20200818-28b *	S113	PZ331418	PZ442657
Basidiomycota	Agaricomycetes	Hymenochaetales	Rigidoporaceae	Rigidoporus	Rigidoporus cuneatus	LWZ 20200921-27a	S123	PZ331508	PZ442741
Basidiomycota	Agaricomycetes	Hymenochaetales	Rigidoporaceae	Rigidoporus	Rigidoporus cuneatus	LWZ 20200921-40a	S124		PZ442759
Basidiomycota	Agaricomycetes	Hymenochaetales	Rigidoporaceae	Rigidoporus	Rigidoporus cuneatus	LWZ 20200921-41a	S124		PZ443094
Basidiomycota	Agaricomycetes	Hymenochaetales	Rigidoporaceae	Rigidoporus	Rigidoporus cuneatus	LWZ 20200921-27b	S128	PZ331509	PZ442742
Basidiomycota	Agaricomycetes	Hymenochaetales	Rigidoporaceae	Rigidoporus	Rigidoporus cuneatus	LWZ 20200921-34b	S129	PZ331521	PZ442751
Basidiomycota	Agaricomycetes	Hymenochaetales	Rigidoporaceae	Rigidoporus	Rigidoporus cuneatus	LWZ 20200921-37b	S129		PZ443095
Basidiomycota	Agaricomycetes	Hymenochaetales	Rigidoporaceae	Rigidoporus	Rigidoporus populinus	LWZ 20190811-39a	S17	PZ330593	PZ441955
Basidiomycota	Agaricomycetes	Hymenochaetales	Rigidoporaceae	Rigidoporus	Rigidoporus populinus	LWZ 20190811-45a	S17	PZ330603
Basidiomycota	Agaricomycetes	Hymenochaetales	Rigidoporaceae	Rigidoporus	Rigidoporus populinus	LWZ 20190811-34b	S18	PZ330584	PZ441948
Basidiomycota	Agaricomycetes	Hymenochaetales	Rigidoporaceae	Rigidoporus	Rigidoporus populinus	LWZ 20190811-44b	S18	PZ330602	PZ441962
Basidiomycota	Agaricomycetes	Hymenochaetales	Rigidoporaceae	Rigidoporus	Rigidoporus populinus	LWZ 20190915-15	S48	PZ331005	PZ442322
Basidiomycota	Agaricomycetes	Hymenochaetales	Rigidoporaceae	Rigidoporus	Rigidoporus populinus	LWZ 20200813-11a *	S85	PZ331271	PZ442519
Basidiomycota	Agaricomycetes	Hymenochaetales	Schizoporaceae	Fasciodontia	Fasciodontia yunnanensis	LWZ 20190811-50a	S17	PZ330612	PZ441970
Basidiomycota	Agaricomycetes	Hymenochaetales	Schizoporaceae	Fasciodontia	Fasciodontia yunnanensis	LWZ 20190814-19a	S27		PZ443096
Basidiomycota	Agaricomycetes	Hymenochaetales	Schizoporaceae	Fasciodontia	Fasciodontia yunnanensis	LWZ 20190816-23a	S30	PZ330765	PZ442103
Basidiomycota	Agaricomycetes	Hymenochaetales	Schizoporaceae	Fasciodontia	Fasciodontia yunnanensis	LWZ 20190816-26a	S30	PZ330771	PZ442109
Basidiomycota	Agaricomycetes	Hymenochaetales	Schizoporaceae	Fasciodontia	Fasciodontia yunnanensis	LWZ 20190816-28a	S30	PZ330775	PZ442113
Basidiomycota	Agaricomycetes	Hymenochaetales	Schizoporaceae	Fasciodontia	Fasciodontia yunnanensis	LWZ 20190816-29a	S30	PZ330776	PZ442114
Basidiomycota	Agaricomycetes	Hymenochaetales	Schizoporaceae	Fasciodontia	Fasciodontia yunnanensis	LWZ 20190816-32a	S30	PZ330783	PZ442121
Basidiomycota	Agaricomycetes	Hymenochaetales	Schizoporaceae	Fasciodontia	Fasciodontia yunnanensis	LWZ 20190816-2b *	S31	PZ330778	PZ442116
Basidiomycota	Agaricomycetes	Hymenochaetales	Schizoporaceae	Fasciodontia	Fasciodontia yunnanensis	LWZ 20190816-33b	S31	PZ330786	PZ442124
Basidiomycota	Agaricomycetes	Hymenochaetales	Schizoporaceae	Fasciodontia	Fasciodontia yunnanensis	LWZ 20190819-11a	S36	PZ330910	PZ442237
Basidiomycota	Agaricomycetes	Hymenochaetales	Schizoporaceae	Fasciodontia	Fasciodontia yunnanensis	LWZ 20190914-11	S44	PZ330987
Basidiomycota	Agaricomycetes	Hymenochaetales	Schizoporaceae	Fasciodontia	Fasciodontia yunnanensis	LWZ 20200813-4b	S88	PZ331323	PZ442564
Basidiomycota	Agaricomycetes	Hymenochaetales	Schizoporaceae	Lyomyces	Lyomyces austro-occidentalis	LWZ 20190816-40a *	S30	PZ330800	PZ442137
Basidiomycota	Agaricomycetes	Hymenochaetales	Schizoporaceae	Lyomyces	Lyomyces cremeus	LWZ 20200818-37a *	S110	PZ331428	PZ442665
Basidiomycota	Agaricomycetes	Hymenochaetales	Schizoporaceae	Lyomyces	Lyomyces cremeus	LWZ 20200818-12b	S112		PZ443097
Basidiomycota	Agaricomycetes	Hymenochaetales	Schizoporaceae	Lyomyces	Lyomyces cremeus	LWZ 20200818-13b	S112		PZ443098
Basidiomycota	Agaricomycetes	Hymenochaetales	Schizoporaceae	Lyomyces	Lyomyces crustosus	LWZ 20190808-2a	S4	PZ330439	PZ441825
Basidiomycota	Agaricomycetes	Hymenochaetales	Schizoporaceae	Lyomyces	Lyomyces crustosus	LWZ 20190810-7b	S14	PZ330545	PZ441912
Basidiomycota	Agaricomycetes	Hymenochaetales	Schizoporaceae	Lyomyces	Lyomyces crustosus	LWZ 20190814-28b	S28	PZ330714	PZ442056
Basidiomycota	Agaricomycetes	Hymenochaetales	Schizoporaceae	Lyomyces	Lyomyces crustosus	LWZ 20190814-34b	S28	PZ330725	PZ442064
Basidiomycota	Agaricomycetes	Hymenochaetales	Schizoporaceae	Lyomyces	Lyomyces crustosus	LWZ 20190814-38b	S28	PZ330730	PZ442069
Basidiomycota	Agaricomycetes	Hymenochaetales	Schizoporaceae	Lyomyces	Lyomyces crustosus	LWZ 20190814-43b	S28	PZ330736	PZ442074
Basidiomycota	Agaricomycetes	Hymenochaetales	Schizoporaceae	Lyomyces	Lyomyces crustosus	LWZ 20190819-8b	S37	PZ330939	PZ442261
Basidiomycota	Agaricomycetes	Hymenochaetales	Schizoporaceae	Lyomyces	Lyomyces crustosus	LWZ 20190819-12b	S37	PZ330912	PZ442239
Basidiomycota	Agaricomycetes	Hymenochaetales	Schizoporaceae	Lyomyces	Lyomyces crustosus	LWZ 20190914-10	S44	PZ330986
Basidiomycota	Agaricomycetes	Hymenochaetales	Schizoporaceae	Lyomyces	Lyomyces crustosus	LWZ 20200807-14b	S62	PZ331069
Basidiomycota	Agaricomycetes	Hymenochaetales	Schizoporaceae	Lyomyces	Lyomyces crustosus	LWZ 20200813-20a	S86	PZ331286	PZ442533
Basidiomycota	Agaricomycetes	Hymenochaetales	Schizoporaceae	Lyomyces	Lyomyces crustosus	LWZ 20200813-9b	S88	PZ331329	PZ442569
Basidiomycota	Agaricomycetes	Hymenochaetales	Schizoporaceae	Lyomyces	Lyomyces crustosus	LWZ 20200813-11b	S88	PZ331272	PZ442520
Basidiomycota	Agaricomycetes	Hymenochaetales	Schizoporaceae	Lyomyces	Lyomyces crustosus	LWZ 20200813-12b	S88	PZ331273	PZ442521
Basidiomycota	Agaricomycetes	Hymenochaetales	Schizoporaceae	Lyomyces	Lyomyces crustosus	LWZ 20200813-18b	S89	PZ331281	PZ442529
Basidiomycota	Agaricomycetes	Hymenochaetales	Schizoporaceae	Lyomyces	Lyomyces crustosus	LWZ 20200925-29a *	S146	PZ331676	PZ442887
Basidiomycota	Agaricomycetes	Hymenochaetales	Schizoporaceae	Lyomyces	Lyomyces crystallina	LWZ 20190810-6b *	S14	PZ330543
Basidiomycota	Agaricomycetes	Hymenochaetales	Schizoporaceae	Lyomyces	Lyomyces guttulatus	LWZ 20190810-20b	S14	PZ330527	PZ441899
Basidiomycota	Agaricomycetes	Hymenochaetales	Schizoporaceae	Lyomyces	Lyomyces guttulatus	LWZ 20200921-29a *	S123	PZ331512	PZ442744
Basidiomycota	Agaricomycetes	Hymenochaetales	Schizoporaceae	Lyomyces	Lyomyces juniperi	LWZ 20190817-11b *	S33	PZ330814	PZ442149
Basidiomycota	Agaricomycetes	Hymenochaetales	Schizoporaceae	Lyomyces	Lyomyces juniperi	LWZ 20190915-3	S46	PZ331010	PZ442325
Basidiomycota	Agaricomycetes	Hymenochaetales	Schizoporaceae	Lyomyces	Lyomyces leptocystidiatus	LWZ 20190814-5a	S27	PZ330739	PZ442077
Basidiomycota	Agaricomycetes	Hymenochaetales	Schizoporaceae	Lyomyces	Lyomyces leptocystidiatus	LWZ 20190814-9a *	S27	PZ330746	PZ442084
Basidiomycota	Agaricomycetes	Hymenochaetales	Schizoporaceae	Lyomyces	Lyomyces leptocystidiatus	LWZ 20190814-10b	S28	PZ330684	PZ442030
Basidiomycota	Agaricomycetes	Hymenochaetales	Schizoporaceae	Lyomyces	Lyomyces leptocystidiatus	LWZ 20190819-7a	S36	PZ330936	PZ442258
Basidiomycota	Agaricomycetes	Hymenochaetales	Schizoporaceae	Lyomyces	Lyomyces macrosporus	LWZ 20200818-5a *	S108	PZ331433	PZ442669
Basidiomycota	Agaricomycetes	Hymenochaetales	Schizoporaceae	Lyomyces	Lyomyces microfasciculatus	LWZ 20190812-31a	S23	PZ330653	PZ442002
Basidiomycota	Agaricomycetes	Hymenochaetales	Schizoporaceae	Lyomyces	Lyomyces microfasciculatus	LWZ 20190816-11a	S30		PZ443099
Basidiomycota	Agaricomycetes	Hymenochaetales	Schizoporaceae	Lyomyces	Lyomyces microfasciculatus	LWZ 20190816-44a	S30	PZ330803	PZ442140
Basidiomycota	Agaricomycetes	Hymenochaetales	Schizoporaceae	Lyomyces	Lyomyces microfasciculatus	LWZ 20190816-17b	S31	PZ330754	PZ442092
Basidiomycota	Agaricomycetes	Hymenochaetales	Schizoporaceae	Lyomyces	Lyomyces microfasciculatus	LWZ 20190817-12a *	S32	PZ330815	PZ442150
Basidiomycota	Agaricomycetes	Hymenochaetales	Schizoporaceae	Lyomyces	Lyomyces microfasciculatus	LWZ 20190819-35b	S37		PZ443100
Basidiomycota	Agaricomycetes	Hymenochaetales	Schizoporaceae	Lyomyces	Lyomyces microfasciculatus	LWZ 20190820-12b	S40		PZ443101
Basidiomycota	Agaricomycetes	Hymenochaetales	Schizoporaceae	Lyomyces	Lyomyces microfasciculatus	LWZ 20190820-13b	S40	PZ330946	PZ442268
Basidiomycota	Agaricomycetes	Hymenochaetales	Schizoporaceae	Lyomyces	Lyomyces microfasciculatus	LWZ 20200815-13b	S98	PZ331335	PZ442575
Basidiomycota	Agaricomycetes	Hymenochaetales	Schizoporaceae	Lyomyces	Lyomyces orientalis	LWZ 20190812-5a *	S20	PZ330668	PZ442015
Basidiomycota	Agaricomycetes	Hymenochaetales	Schizoporaceae	Lyomyces	Lyomyces orientalis	LWZ 20190816-41a	S30	PZ330801	PZ442138
Basidiomycota	Agaricomycetes	Hymenochaetales	Schizoporaceae	Lyomyces	Lyomyces sp. 1	LWZ 20190808-3a *	S4	PZ330451	PZ441834
Basidiomycota	Agaricomycetes	Hymenochaetales	Schizoporaceae	Lyomyces	Lyomyces sp. 2	LWZ 20190816-8a *	S30		PZ443102
Basidiomycota	Agaricomycetes	Hymenochaetales	Schizoporaceae	Xylodon	Xylodon asper	LWZ 20190808-18b	S5	PZ330415	PZ441804
Basidiomycota	Agaricomycetes	Hymenochaetales	Schizoporaceae	Xylodon	Xylodon asper	LWZ 20200927-51a *	S162	PZ331797	PZ442933
Basidiomycota	Agaricomycetes	Hymenochaetales	Schizoporaceae	Xylodon	Xylodon brevisetus	LWZ 20190816-24b *	S31	PZ330768	PZ442106
Basidiomycota	Agaricomycetes	Hymenochaetales	Schizoporaceae	Xylodon	Xylodon bubalinus	LWZ 20190810-7a *	S13	PZ330544	PZ441911
Basidiomycota	Agaricomycetes	Hymenochaetales	Schizoporaceae	Xylodon	Xylodon bubalinus	LWZ 20190916-7	S50		PZ443103
Basidiomycota	Agaricomycetes	Hymenochaetales	Schizoporaceae	Xylodon	Xylodon flaviporus	LWZ 20190811-9b *	S16	PZ330622	PZ441978
Basidiomycota	Agaricomycetes	Hymenochaetales	Schizoporaceae	Xylodon	Xylodon flaviporus	LWZ 20190817-17a	S32	PZ330824	PZ442159
Basidiomycota	Agaricomycetes	Hymenochaetales	Schizoporaceae	Xylodon	Xylodon flaviporus	LWZ 20190817-5b	S33	PZ330846	PZ442179
Basidiomycota	Agaricomycetes	Hymenochaetales	Schizoporaceae	Xylodon	Xylodon heterocystidiatus	LWZ 20200809-39b *	S71	PZ331151
Basidiomycota	Agaricomycetes	Hymenochaetales	Schizoporaceae	Xylodon	Xylodon kunmingensis	LWZ 20190817-13a *	S32	PZ330817	PZ442152
Basidiomycota	Agaricomycetes	Hymenochaetales	Schizoporaceae	Xylodon	Xylodon muchuanensis	LWZ 20190817-1a	S32		PZ443104
Basidiomycota	Agaricomycetes	Hymenochaetales	Schizoporaceae	Xylodon	Xylodon muchuanensis	LWZ 20200819-3a	S114	PZ331473	PZ442707
Basidiomycota	Agaricomycetes	Hymenochaetales	Schizoporaceae	Xylodon	Xylodon muchuanensis	LWZ 20200819-2b *	S117	PZ331471	PZ442705
Basidiomycota	Agaricomycetes	Hymenochaetales	Schizoporaceae	Xylodon	Xylodon nespori	LWZ 20190810-20a	S13	PZ330526	PZ441898
Basidiomycota	Agaricomycetes	Hymenochaetales	Schizoporaceae	Xylodon	Xylodon nespori	LWZ 20190810-4b *	S14	PZ330539	PZ441907
Basidiomycota	Agaricomycetes	Hymenochaetales	Schizoporaceae	Xylodon	Xylodon nespori	LWZ 20190811-48a	S17	PZ330607	PZ441966
Basidiomycota	Agaricomycetes	Hymenochaetales	Schizoporaceae	Xylodon	Xylodon nespori	LWZ 20190812-12a	S20	PZ330627	PZ441983
Basidiomycota	Agaricomycetes	Hymenochaetales	Schizoporaceae	Xylodon	Xylodon nespori	LWZ 20190814-17a	S27	PZ330694	PZ442038
Basidiomycota	Agaricomycetes	Hymenochaetales	Schizoporaceae	Xylodon	Xylodon nespori	LWZ 20200923-6a	S137	PZ331636	PZ442857
Basidiomycota	Agaricomycetes	Hymenochaetales	Schizoporaceae	Xylodon	Xylodon nongravis	LWZ 20200922-18a	S133		PZ443105
Basidiomycota	Agaricomycetes	Hymenochaetales	Schizoporaceae	Xylodon	Xylodon nongravis	LWZ 20200922-30b	S136		PZ443106
Basidiomycota	Agaricomycetes	Hymenochaetales	Schizoporaceae	Xylodon	Xylodon nongravis	LWZ 20200925-28a *	S146	PZ331675	PZ442886
Basidiomycota	Agaricomycetes	Hymenochaetales	Schizoporaceae	Xylodon	Xylodon ovisporus	LWZ 20190809-42b	S12	PZ330501	PZ441878
Basidiomycota	Agaricomycetes	Hymenochaetales	Schizoporaceae	Xylodon	Xylodon ovisporus	LWZ 20190814-14b	S28	PZ330691	PZ442035
Basidiomycota	Agaricomycetes	Hymenochaetales	Schizoporaceae	Xylodon	Xylodon ovisporus	LWZ 20190814-30b	S28	PZ330718
Basidiomycota	Agaricomycetes	Hymenochaetales	Schizoporaceae	Xylodon	Xylodon ovisporus	LWZ 20190814-32b	S28	PZ330721	PZ442062
Basidiomycota	Agaricomycetes	Hymenochaetales	Schizoporaceae	Xylodon	Xylodon ovisporus	LWZ 20190816-21b	S31	PZ330762	PZ442100
Basidiomycota	Agaricomycetes	Hymenochaetales	Schizoporaceae	Xylodon	Xylodon ovisporus	LWZ 20190817-6b	S33	PZ330848	PZ442181
Basidiomycota	Agaricomycetes	Hymenochaetales	Schizoporaceae	Xylodon	Xylodon ovisporus	LWZ 20200809-29a *	S67	PZ331133	PZ442411
Basidiomycota	Agaricomycetes	Hymenochaetales	Schizoporaceae	Xylodon	Xylodon ovisporus	LWZ 20200819-10b	S117	PZ331440	PZ442674
Basidiomycota	Agaricomycetes	Hymenochaetales	Schizoporaceae	Xylodon	Xylodon paradoxus	LWZ 20190808-42b *	S5	PZ330454	PZ441837
Basidiomycota	Agaricomycetes	Hymenochaetales	Schizoporaceae	Xylodon	Xylodon paradoxus	LWZ 20200813-26a	S86	PZ331295	PZ442542
Basidiomycota	Agaricomycetes	Hymenochaetales	Schizoporaceae	Xylodon	Xylodon pruinosus	LWZ 20200813-10a *	S85	PZ331269	PZ442518
Basidiomycota	Agaricomycetes	Hymenochaetales	Schizoporaceae	Xylodon	Xylodon pseudotropicus	LWZ 20200818-38a *	S110	PZ331429
Basidiomycota	Agaricomycetes	Hymenochaetales	Schizoporaceae	Xylodon	Xylodon raduloides	LWZ 20190816-6b	S31	PZ330809	PZ442145
Basidiomycota	Agaricomycetes	Hymenochaetales	Schizoporaceae	Xylodon	Xylodon raduloides	LWZ 20190816-20b *	S31	PZ330760	PZ442098
Basidiomycota	Agaricomycetes	Hymenochaetales	Schizoporaceae	Xylodon	Xylodon raduloides	LWZ 20200815-18a	S93	PZ331342	PZ442582
Basidiomycota	Agaricomycetes	Hymenochaetales	Schizoporaceae	Xylodon	Xylodon reticulatus	LWZ 20190810-17a	S13		PZ443107
Basidiomycota	Agaricomycetes	Hymenochaetales	Schizoporaceae	Xylodon	Xylodon reticulatus	LWZ 20190816-8b *	S31	PZ330811	PZ442147
Basidiomycota	Agaricomycetes	Hymenochaetales	Schizoporaceae	Xylodon	Xylodon reticulatus	LWZ 20190819-15b	S37	PZ330916	PZ442242
Basidiomycota	Agaricomycetes	Hymenochaetales	Schizoporaceae	Xylodon	Xylodon reticulatus	LWZ 20200809-38b	S71	PZ331149
Basidiomycota	Agaricomycetes	Hymenochaetales	Schizoporaceae	Xylodon	Xylodon reticulatus	LWZ 20200809-46b	S71	PZ331161
Basidiomycota	Agaricomycetes	Hymenochaetales	Schizoporaceae	Xylodon	Xylodon rhizomorphus	LWZ 20190811-1a *	S15	PZ330561	PZ441927
Basidiomycota	Agaricomycetes	Hymenochaetales	Schizoporaceae	Xylodon	Xylodon rhizomorphus	LWZ 20190915-10	S47		PZ443108
Basidiomycota	Agaricomycetes	Hymenochaetales	Schizoporaceae	Xylodon	Xylodon rimosissimus	LWZ 20200813-30a *	S87	PZ331302
Basidiomycota	Agaricomycetes	Hymenochaetales	Schizoporaceae	Xylodon	Xylodon serpentiformis	LWZ 20190809-32b	S12	PZ330484	PZ441864
Basidiomycota	Agaricomycetes	Hymenochaetales	Schizoporaceae	Xylodon	Xylodon serpentiformis	LWZ 20190814-14a	S27	PZ330690	PZ442034
Basidiomycota	Agaricomycetes	Hymenochaetales	Schizoporaceae	Xylodon	Xylodon serpentiformis	LWZ 20190814-26b	S28	PZ330710	PZ442052
Basidiomycota	Agaricomycetes	Hymenochaetales	Schizoporaceae	Xylodon	Xylodon serpentiformis	LWZ 20190814-36b	S28	PZ330728	PZ442067
Basidiomycota	Agaricomycetes	Hymenochaetales	Schizoporaceae	Xylodon	Xylodon serpentiformis	LWZ 20190816-12a	S30	PZ330747	PZ442085
Basidiomycota	Agaricomycetes	Hymenochaetales	Schizoporaceae	Xylodon	Xylodon serpentiformis	LWZ 20190816-17a	S30		PZ443109
Basidiomycota	Agaricomycetes	Hymenochaetales	Schizoporaceae	Xylodon	Xylodon serpentiformis	LWZ 20190816-35a	S30	PZ330789	PZ442126
Basidiomycota	Agaricomycetes	Hymenochaetales	Schizoporaceae	Xylodon	Xylodon serpentiformis	LWZ 20190816-37a	S30	PZ330793	PZ442130
Basidiomycota	Agaricomycetes	Hymenochaetales	Schizoporaceae	Xylodon	Xylodon serpentiformis	LWZ 20190819-21b	S37	PZ330922
Basidiomycota	Agaricomycetes	Hymenochaetales	Schizoporaceae	Xylodon	Xylodon serpentiformis	LWZ 20190819-26b	S37	PZ330925	PZ442248
Basidiomycota	Agaricomycetes	Hymenochaetales	Schizoporaceae	Xylodon	Xylodon serpentiformis	LWZ 20190820-14a	S38	PZ330947	PZ442269
Basidiomycota	Agaricomycetes	Hymenochaetales	Schizoporaceae	Xylodon	Xylodon serpentiformis	LWZ 20190820-15b *	S40	PZ330948	PZ442270
Basidiomycota	Agaricomycetes	Hymenochaetales	Schizoporaceae	Xylodon	Xylodon serpentiformis	LWZ 20200818-29b	S113	PZ331420	PZ442659
Basidiomycota	Agaricomycetes	Hymenochaetales	Schizoporaceae	Xylodon	Xylodon subflaviporus	LWZ 20190807-3a	S1	PZ330393	PZ441788
Basidiomycota	Agaricomycetes	Hymenochaetales	Schizoporaceae	Xylodon	Xylodon subflaviporus	LWZ 20190819-1b	S37	PZ330920	PZ442245
Basidiomycota	Agaricomycetes	Hymenochaetales	Schizoporaceae	Xylodon	Xylodon subflaviporus	LWZ 20190914-24 *	S45	PZ330997	PZ442313
Basidiomycota	Agaricomycetes	Hymenochaetales	Schizoporaceae	Xylodon	Xylodon subflaviporus	LWZ 20190915-4	S46		PZ443110
Basidiomycota	Agaricomycetes	Hymenochaetales	Schizoporaceae	Xylodon	Xylodon subflaviporus	LWZ 20190915-11	S47	PZ331003	PZ442320
Basidiomycota	Agaricomycetes	Hymenochaetales	Schizoporaceae	Xylodon	Xylodon subflaviporus	LWZ 20200807-3a	S60	PZ331084
Basidiomycota	Agaricomycetes	Hymenochaetales	Schizoporaceae	Xylodon	Xylodon victoriensis	LWZ 20190808-24b	S5	PZ330428
Basidiomycota	Agaricomycetes	Hymenochaetales	Schizoporaceae	Xylodon	Xylodon victoriensis	LWZ 20190811-49a	S17	PZ330609	PZ441968
Basidiomycota	Agaricomycetes	Hymenochaetales	Schizoporaceae	Xylodon	Xylodon victoriensis	LWZ 20200813-33a *	S87	PZ331306	PZ442551
Basidiomycota	Agaricomycetes	Hymenochaetales	Schizoporaceae	Xylodon	Xylodon sp.	LWZ 20190819-23b	S37		PZ443111
Basidiomycota	Agaricomycetes	Hymenochaetales	Schizoporaceae	Xylodon	Xylodon sp.	LWZ 20200819-19a *	S114	PZ331453	PZ442688
Basidiomycota	Agaricomycetes	Hymenochaetales	Sideraceae	Sidera	Sidera vesiculosa	LWZ 20200813-41a *	S87		PZ443112
Basidiomycota	Agaricomycetes	Hymenochaetales	Skvortzoviaceae	Skvortzovia	Skvortzovia pinicola	LWZ 20190810-16a	S13	PZ330519	PZ441892
Basidiomycota	Agaricomycetes	Hymenochaetales	Skvortzoviaceae	Skvortzovia	Skvortzovia pinicola	LWZ 20190810-19a	S13	PZ330523
Basidiomycota	Agaricomycetes	Hymenochaetales	Skvortzoviaceae	Skvortzovia	Skvortzovia pinicola	LWZ 20190814-7a	S27	PZ330743	PZ442081
Basidiomycota	Agaricomycetes	Hymenochaetales	Skvortzoviaceae	Skvortzovia	Skvortzovia pinicola	LWZ 20190816-42a	S30	PZ330802	PZ442139
Basidiomycota	Agaricomycetes	Hymenochaetales	Skvortzoviaceae	Skvortzovia	Skvortzovia pinicola	LWZ 20190818-19a *	S34	PZ330867	PZ442199
Basidiomycota	Agaricomycetes	Hymenochaetales	Skvortzoviaceae	Skvortzovia	Skvortzovia pinicola	LWZ 20190819-16b	S37	PZ330917
Basidiomycota	Agaricomycetes	Hymenochaetales	Tubulicrinaceae	Tubulicrinis	Tubulicrinis subulatus	LWZ 20190914-7 *	S44		PZ443113
Basidiomycota	Agaricomycetes	Polyporales	Cerrenaceae	Cerrena	Cerrena albocinnamomea	LWZ 20190919-18	S56	PZ331048	PZ442357
Basidiomycota	Agaricomycetes	Polyporales	Cerrenaceae	Cerrena	Cerrena albocinnamomea	LWZ 20200923-22b *	S143	PZ331607
Basidiomycota	Agaricomycetes	Polyporales	Cerrenaceae	Cerrena	Cerrena albocinnamomea	LWZ 20200926-2b	S155	PZ331713
Basidiomycota	Agaricomycetes	Polyporales	Cerrenaceae	Cerrena	Cerrena albocinnamomea	LWZ 20200926-2c	S156	PZ331714
Basidiomycota	Agaricomycetes	Polyporales	Cerrenaceae	Cerrena	Cerrena unicolor	LWZ 20200817-13b	S106	PZ331377	PZ442616
Basidiomycota	Agaricomycetes	Polyporales	Cerrenaceae	Cerrena	Cerrena unicolor	LWZ 20200818-17a	S109	PZ331402	PZ442640
Basidiomycota	Agaricomycetes	Polyporales	Cerrenaceae	Cerrena	Cerrena unicolor	LWZ 20200818-20a *	S109	PZ331408	PZ442646
Basidiomycota	Agaricomycetes	Polyporales	Cerrenaceae	Cerrena	Cerrena zonata	LWZ 20190814-45b *	S28	PZ330738	PZ442076
Basidiomycota	Agaricomycetes	Polyporales	Cerrenaceae	Lividopora	Lividopora vincta	LWZ 20190817-18a	S32	PZ330826	PZ442161
Basidiomycota	Agaricomycetes	Polyporales	Cerrenaceae	Lividopora	Lividopora vincta	LWZ 20190817-19a *	S32	PZ330828	PZ442163
Basidiomycota	Agaricomycetes	Polyporales	Dacryobolaceae	Dacryobolus	Dacryobolus montanus	LWZ 20190810-9b	S14	PZ330549	PZ441915
Basidiomycota	Agaricomycetes	Polyporales	Dacryobolaceae	Dacryobolus	Dacryobolus montanus	LWZ 20190816-32b	S31	PZ330784	PZ442122
Basidiomycota	Agaricomycetes	Polyporales	Dacryobolaceae	Dacryobolus	Dacryobolus montanus	LWZ 20190818-22a *	S34	PZ330874	PZ442206
Basidiomycota	Agaricomycetes	Polyporales	Dacryobolaceae	Dacryobolus	Dacryobolus montanus	LWZ 20190819-25b	S37	PZ330924	PZ442247
Basidiomycota	Agaricomycetes	Polyporales	Dacryobolaceae	Dacryobolus	Dacryobolus sp.	LWZ 20190818-27b *	S35	PZ330883	PZ442215
Basidiomycota	Agaricomycetes	Polyporales	Dacryobolaceae	Postia	Postia sericeomollis	LWZ 20190913-3	S42	PZ330979	PZ442299
Basidiomycota	Agaricomycetes	Polyporales	Dacryobolaceae	Postia	Postia sericeomollis	LWZ 20190913-25 *	S43	PZ330975	PZ442295
Basidiomycota	Agaricomycetes	Polyporales	Dacryobolaceae	Postia	Postia sp. 1	LWZ 20190808-22b *	S5	PZ330424	PZ441813
Basidiomycota	Agaricomycetes	Polyporales	Dacryobolaceae	Postia	Postia sp. 2	LWZ 20190808-4b *	S5	PZ330458	PZ441841
Basidiomycota	Agaricomycetes	Polyporales	Dacryobolaceae	Spongiporus	Spongiporus gloeoporus	LWZ 20190811-5b *	S16	PZ330617	PZ441975
Basidiomycota	Agaricomycetes	Polyporales	Fibroporiaceae	Fibroporia	Fibroporia albicans	LWZ 20190812-5b *	S21	PZ330669	PZ442016
Basidiomycota	Agaricomycetes	Polyporales	Fibroporiaceae	Fibroporia	Fibroporia gossypium	LWZ 20190919-15 *	S56		PZ443114
Basidiomycota	Agaricomycetes	Polyporales	Fibroporiaceae	Fibroporia	Fibroporia radiculosa	LWZ 20190916-16 *	S51	PZ331020	PZ442334
Basidiomycota	Agaricomycetes	Polyporales	Fomitopsidaceae	Antrodia	Antrodia favescens	LWZ 20190914-13 *	S44	PZ330988
Basidiomycota	Agaricomycetes	Polyporales	Fomitopsidaceae	Antrodia	Antrodia heteromorpha	LWZ 20200812-51a *	S80		PZ443115
Basidiomycota	Agaricomycetes	Polyporales	Fomitopsidaceae	Antrodia	Antrodia sinuosa	LWZ 20190812-2b *	S21	PZ330651	PZ442001
Basidiomycota	Agaricomycetes	Polyporales	Fomitopsidaceae	Antrodia	Antrodia tanakae	LWZ 20190913-31 *	S43	PZ330980	PZ442300
Basidiomycota	Agaricomycetes	Polyporales	Fomitopsidaceae	Fomitopsis	Fomitopsis dickinsii	LWZ 20200923-11a *	S137	PZ331596	PZ442820
Basidiomycota	Agaricomycetes	Polyporales	Fomitopsidaceae	Fomitopsis	Fomitopsis dickinsii	LWZ 20200923-2b	S141	PZ331620	PZ442841
Basidiomycota	Agaricomycetes	Polyporales	Fomitopsidaceae	Fomitopsis	Fomitopsis dickinsii	LWZ 20200923-11b	S141	PZ331597	PZ442821
Basidiomycota	Agaricomycetes	Polyporales	Fomitopsidaceae	Fomitopsis	Fomitopsis pinicola	LWZ 20190809-7b	S10	PZ330508	PZ441884
Basidiomycota	Agaricomycetes	Polyporales	Fomitopsidaceae	Fomitopsis	Fomitopsis pinicola	LWZ 20190812-3a	S19	PZ330664	PZ442011
Basidiomycota	Agaricomycetes	Polyporales	Fomitopsidaceae	Fomitopsis	Fomitopsis pinicola	LWZ 20200812-26a	S78		PZ443116
Basidiomycota	Agaricomycetes	Polyporales	Fomitopsidaceae	Fomitopsis	Fomitopsis pinicola	LWZ 20200812-29a *	S78	PZ331230	PZ442484
Basidiomycota	Agaricomycetes	Polyporales	Fomitopsidaceae	Fomitopsis	Fomitopsis pinicola	LWZ 20200813-26b	S90	PZ331296	PZ442543
Basidiomycota	Agaricomycetes	Polyporales	Fomitopsidaceae	Fomitopsis	Fomitopsis sp.	LWZ 20200923-13a *	S138	PZ331599	PZ442823
Basidiomycota	Agaricomycetes	Polyporales	Fomitopsidaceae	Neoantrodia	Neoantrodia sp.	LWZ 20190811-24b	S18	PZ330568	PZ441933
Basidiomycota	Agaricomycetes	Polyporales	Fomitopsidaceae	Neoantrodia	Neoantrodia sp.	LWZ 20190816-36a	S30	PZ330791	PZ442128
Basidiomycota	Agaricomycetes	Polyporales	Fomitopsidaceae	Neoantrodia	Neoantrodia sp.	LWZ 20200807-17b	S62	PZ331071
Basidiomycota	Agaricomycetes	Polyporales	Fomitopsidaceae	Neoantrodia	Neoantrodia sp.	LWZ 20200927-18b *	S166	PZ331740
Basidiomycota	Agaricomycetes	Polyporales	Fomitopsidaceae	Parmastomyces	Parmastomyces corticola	LWZ 20200923-2a	S137	PZ331619	PZ442840
Basidiomycota	Agaricomycetes	Polyporales	Fomitopsidaceae	Parmastomyces	Parmastomyces corticola	LWZ 20200923-4b *	S141	PZ331633	PZ442854
Basidiomycota	Agaricomycetes	Polyporales	Fomitopsidaceae	Parmastomyces	Parmastomyces corticola	LWZ 20200923-12b	S141		PZ443117
Basidiomycota	Agaricomycetes	Polyporales	Fomitopsidaceae	Piptoporus	Piptoporus sp.	LWZ 20200923-20b *	S143		PZ443118
Basidiomycota	Agaricomycetes	Polyporales	Hyphodermataceae	Hyphoderma	Hyphoderma crystallinum	LWZ 20190814-44b *	S28	PZ330737	PZ442075
Basidiomycota	Agaricomycetes	Polyporales	Hyphodermataceae	Hyphoderma	Hyphoderma nudicephalum	LWZ 20190817-22b	S33		PZ443119
Basidiomycota	Agaricomycetes	Polyporales	Hyphodermataceae	Hyphoderma	Hyphoderma nudicephalum	LWZ 20190820-5b *	S40	PZ330954	PZ442275
Basidiomycota	Agaricomycetes	Polyporales	Hyphodermataceae	Hyphoderma	Hyphoderma subsetigerum	LWZ 20190808-29a	S4	PZ330437	PZ441823
Basidiomycota	Agaricomycetes	Polyporales	Hyphodermataceae	Hyphoderma	Hyphoderma subsetigerum	LWZ 20190811-22a	S17	PZ330564	PZ441929
Basidiomycota	Agaricomycetes	Polyporales	Hyphodermataceae	Hyphoderma	Hyphoderma subsetigerum	LWZ 20190811-46a	S17	PZ330604	PZ441963
Basidiomycota	Agaricomycetes	Polyporales	Hyphodermataceae	Hyphoderma	Hyphoderma subsetigerum	LWZ 20190812-29a *	S23	PZ330649	PZ441999
Basidiomycota	Agaricomycetes	Polyporales	Hyphodermataceae	Hyphoderma	Hyphoderma subsetigerum	LWZ 20190819-5b	S37		PZ443120
Basidiomycota	Agaricomycetes	Polyporales	Hyphodermataceae	Hyphoderma	Hyphoderma subsetigerum	LWZ 20190915-9	S47	PZ331015	PZ442330
Basidiomycota	Agaricomycetes	Polyporales	Hyphodermataceae	Hyphoderma	Hyphoderma subsetigerum	LWZ 20200809-35a	S67	PZ331144	PZ442419
Basidiomycota	Agaricomycetes	Polyporales	Hyphodermataceae	Hyphoderma	Hyphoderma subsetigerum	LWZ 20200809-34b	S71	PZ331143	PZ442418
Basidiomycota	Agaricomycetes	Polyporales	Hyphodermataceae	Hyphoderma	Hyphoderma subsetigerum	LWZ 20200809-40b	S71	PZ331153
Basidiomycota	Agaricomycetes	Polyporales	Hyphodermataceae	Hyphoderma	Hyphoderma tenuissimum	LWZ 20190816-14a	S30	PZ330749	PZ442087
Basidiomycota	Agaricomycetes	Polyporales	Hyphodermataceae	Hyphoderma	Hyphoderma tenuissimum	LWZ 20190817-2a	S32	PZ330838	PZ442173
Basidiomycota	Agaricomycetes	Polyporales	Hyphodermataceae	Hyphoderma	Hyphoderma tenuissimum	LWZ 20190817-12b *	S33	PZ330816	PZ442151
Basidiomycota	Agaricomycetes	Polyporales	Hyphodermataceae	Hyphoderma	Hyphoderma sp.	LWZ 20190812-24b *	S24	PZ330642	PZ441994
Basidiomycota	Agaricomycetes	Polyporales	Hyphodermataceae	Metulodontia	Metulodontia nivea	LWZ 20190808-13b	S5		PZ441799
Basidiomycota	Agaricomycetes	Polyporales	Hyphodermataceae	Metulodontia	Metulodontia nivea	LWZ 20190913-6 *	S42	PZ330982	PZ442302
Basidiomycota	Agaricomycetes	Polyporales	Hyphodermataceae	Metulodontia	Metulodontia sp.	LWZ 20190808-28b *	S5	PZ330436	PZ441822
Basidiomycota	Agaricomycetes	Polyporales	Hyphodermataceae	Metulodontia	Metulodontia sp.	LWZ 20190913-1	S42		PZ443121
Basidiomycota	Agaricomycetes	Polyporales	Incertae sedis	Cystidiopostia	Cystidiopostia subhibernica	LWZ 20190814-20b *	S28	PZ330699	PZ442043
Basidiomycota	Agaricomycetes	Polyporales	Incertae sedis	Fabisporus	Fabisporus sanguineus	LWZ 20190920-1 *	S57	PZ331057	PZ442364
Basidiomycota	Agaricomycetes	Polyporales	Incertae sedis	Neohypochnicium	Neohypochnicium cremicolor	LWZ 20190812-13b	S22	PZ330630
Basidiomycota	Agaricomycetes	Polyporales	Incertae sedis	Neohypochnicium	Neohypochnicium cremicolor	LWZ 20190812-16b *	S22	PZ330634
Basidiomycota	Agaricomycetes	Polyporales	Incertae sedis	Rhodonia	Rhodonia obliqua	LWZ 20190810-33b *	S14	PZ330536
Basidiomycota	Agaricomycetes	Polyporales	Incertae sedis	Ryvardenia	Ryvardenia sp.	LWZ 20190811-6a *	S15	PZ330618	PZ441976
Basidiomycota	Agaricomycetes	Polyporales	Incrustoporiaceae	Skeletocutis	Skeletocutis cangshanensis	LWZ 20190811-45b	S18		PZ443122
Basidiomycota	Agaricomycetes	Polyporales	Incrustoporiaceae	Skeletocutis	Skeletocutis cangshanensis	LWZ 20190811-46b *	S18	PZ330605	PZ441964
Basidiomycota	Agaricomycetes	Polyporales	Incrustoporiaceae	Skeletocutis	Skeletocutis kuehneri	LWZ 20190918-10 *	S55	PZ331030	PZ442343
Basidiomycota	Agaricomycetes	Polyporales	Incrustoporiaceae	Skeletocutis	Skeletocutis lepida	LWZ 20190814-32a *	S27	PZ330720	PZ442061
Basidiomycota	Agaricomycetes	Polyporales	Incrustoporiaceae	Skeletocutis	Skeletocutis lepida	LWZ 20190914-9	S44	PZ331002	PZ442319
Basidiomycota	Agaricomycetes	Polyporales	Incrustoporiaceae	Skeletocutis	Skeletocutis mopanshanensis	LWZ 20190817-13b *	S33	PZ330818	PZ442153
Basidiomycota	Agaricomycetes	Polyporales	Incrustoporiaceae	Skeletocutis	Skeletocutis mopanshanensis	LWZ 20190819-10b	S37		PZ443123
Basidiomycota	Agaricomycetes	Polyporales	Incrustoporiaceae	Skeletocutis	Skeletocutis semipileata	LWZ 20190818-19b	S35	PZ330868	PZ442200
Basidiomycota	Agaricomycetes	Polyporales	Incrustoporiaceae	Skeletocutis	Skeletocutis semipileata	LWZ 20190819-13a	S36	PZ330913	PZ442240
Basidiomycota	Agaricomycetes	Polyporales	Incrustoporiaceae	Skeletocutis	Skeletocutis semipileata	LWZ 20190819-6b	S37		PZ443124
Basidiomycota	Agaricomycetes	Polyporales	Incrustoporiaceae	Skeletocutis	Skeletocutis semipileata	LWZ 20200925-33b *	S150	PZ331683	PZ442892
Basidiomycota	Agaricomycetes	Polyporales	Incrustoporiaceae	Skeletocutis	Skeletocutis semipileata	LWZ 20200926-3b	S155	PZ331715
Basidiomycota	Agaricomycetes	Polyporales	Incrustoporiaceae	Skeletocutis	Skeletocutis unguina	LWZ 20190820-4b *	S39	PZ330953	PZ442274
Basidiomycota	Agaricomycetes	Polyporales	Incrustoporiaceae	Skeletocutis	Skeletocutis unguina	LWZ 20200819-4b	S117	PZ331475	PZ442709
Basidiomycota	Agaricomycetes	Polyporales	Incrustoporiaceae	Skeletocutis	Skeletocutis sp.	LWZ 20190810-8b *	S14	PZ330547	PZ441914
Basidiomycota	Agaricomycetes	Polyporales	Incrustoporiaceae	Skeletocutis	Skeletocutis sp.	LWZ 20200812-25a	S78	PZ331225	PZ442479
Basidiomycota	Agaricomycetes	Polyporales	Incrustoporiaceae	Skeletocutis	Skeletocutis sp.	LWZ 20200812-54a	S80	PZ331257	PZ442509
Basidiomycota	Agaricomycetes	Polyporales	Incrustoporiaceae	Skeletocutis	Skeletocutis sp.	LWZ 20200812-26b	S82	PZ331226	PZ442480
Basidiomycota	Agaricomycetes	Polyporales	Incrustoporiaceae	Skeletocutis	Skeletocutis sp.	LWZ 20200927-57a	S163		PZ443125
Basidiomycota	Agaricomycetes	Polyporales	Incrustoporiaceae	Tyromyces	Tyromyces chioneus	LWZ 20190807-30b	S3	PZ330390	PZ441786
Basidiomycota	Agaricomycetes	Polyporales	Incrustoporiaceae	Tyromyces	Tyromyces chioneus	LWZ 20190819-28b *	S37	PZ330926	PZ442249
Basidiomycota	Agaricomycetes	Polyporales	Incrustoporiaceae	Tyromyces	Tyromyces chioneus	LWZ 20200807-20b	S62	PZ331075	PZ442377
Basidiomycota	Agaricomycetes	Polyporales	Incrustoporiaceae	Tyromyces	Tyromyces kmetii	LWZ 20190807-32b	S3		PZ443126
Basidiomycota	Agaricomycetes	Polyporales	Incrustoporiaceae	Tyromyces	Tyromyces kmetii	LWZ 20190817-15a *	S32	PZ330820	PZ442155
Basidiomycota	Agaricomycetes	Polyporales	Irpicaceae	Byssomerulius	Byssomerulius corium	LWZ 20190811-29a *	S17	PZ330576	PZ441940
Basidiomycota	Agaricomycetes	Polyporales	Irpicaceae	Ceriporia	Ceriporia purpurea	LWZ 20190812-30a *	S23		PZ443127
Basidiomycota	Agaricomycetes	Polyporales	Irpicaceae	Crystallicutis	Crystallicutis serpens	LWZ 20190816-1a *	S30		PZ443128
Basidiomycota	Agaricomycetes	Polyporales	Irpicaceae	Irpex	Irpex lacteus	LWZ 20190914-29	S45		PZ443129
Basidiomycota	Agaricomycetes	Polyporales	Irpicaceae	Irpex	Irpex lacteus	LWZ 20190915-17	S49	PZ331006	PZ442323
Basidiomycota	Agaricomycetes	Polyporales	Irpicaceae	Irpex	Irpex lacteus	LWZ 20190917-1 *	S52	PZ331026	PZ442339
Basidiomycota	Agaricomycetes	Polyporales	Irpicaceae	Irpex	Irpex lacteus	LWZ 20190920-9	S57	PZ331064	PZ442370
Basidiomycota	Agaricomycetes	Polyporales	Irpicaceae	Meruliopsis	Meruliopsis leptocystidiata	LWZ 20190820-4a *	S38	PZ330952
Basidiomycota	Agaricomycetes	Polyporales	Irpicaceae	Meruliopsis	Meruliopsis taxicola	LWZ 20190812-15b *	S22	PZ330633	PZ441986
Basidiomycota	Agaricomycetes	Polyporales	Irpicaceae	Phanerochaetella	Phanerochaetella angustocystidiata	LWZ 20190809-21b	S10	PZ330477	PZ441860
Basidiomycota	Agaricomycetes	Polyporales	Irpicaceae	Phanerochaetella	Phanerochaetella angustocystidiata	LWZ 20190811-16b	S16	PZ330557	PZ441923
Basidiomycota	Agaricomycetes	Polyporales	Irpicaceae	Phanerochaetella	Phanerochaetella angustocystidiata	LWZ 20190913-9 *	S42	PZ330984	PZ442304
Basidiomycota	Agaricomycetes	Polyporales	Irpicaceae	Phanerochaetella	Phanerochaetella leptoderma	LWZ 20190810-24b *	S14		PZ441901
Basidiomycota	Agaricomycetes	Polyporales	Irpicaceae	Resiniporus	Resiniporus pseudogilvescens	LWZ 20190816-16a *	S30	PZ330752	PZ442090
Basidiomycota	Agaricomycetes	Polyporales	Irpicaceae	Resiniporus	Resiniporus pseudogilvescens	LWZ 20190816-16b	S31	PZ330753	PZ442091
Basidiomycota	Agaricomycetes	Polyporales	Irpicaceae	Trametopsis	Trametopsis cervina	LWZ 20190808-9b *	S5	PZ330463	PZ441846
Basidiomycota	Agaricomycetes	Polyporales	Irpicaceae	Vitreoporus	Vitreoporus orientalis	LWZ 20190920-11 *	S58	PZ331059	PZ442366
Basidiomycota	Agaricomycetes	Polyporales	Ischnodermataceae	Ischnoderma	Ischnoderma benzoinum	LWZ 20200921-13a *	S122	PZ331489	PZ442723
Basidiomycota	Agaricomycetes	Polyporales	Laetiporaceae	Laetiporus	Laetiporus sulphureus	LWZ 20190808-11b *	S5	PZ330408
Basidiomycota	Agaricomycetes	Polyporales	Laetiporaceae	Laetiporus	Laetiporus zonatus	LWZ 20190913-19 *	S42	PZ330968	PZ442288
Basidiomycota	Agaricomycetes	Polyporales	Lentoporiaceae	Lentoporia	Lentoporia carbonica	LWZ 20190808-22a *	S4	PZ330423	PZ441812
Basidiomycota	Agaricomycetes	Polyporales	Meripilaceae	Meripilus	Meripilus concrescens	LWZ 20200817-17b *	S107	PZ331380
Basidiomycota	Agaricomycetes	Polyporales	Meripilaceae	Meripilus	Meripilus eminens	LWZ 20190816-20a	S30	PZ330759	PZ442097
Basidiomycota	Agaricomycetes	Polyporales	Meripilaceae	Meripilus	Meripilus eminens	LWZ 20190816-38a	S30	PZ330795	PZ442132
Basidiomycota	Agaricomycetes	Polyporales	Meripilaceae	Meripilus	Meripilus eminens	LWZ 20190816-25b *	S31	PZ330770	PZ442108
Basidiomycota	Agaricomycetes	Polyporales	Meripilaceae	Meripilus	Meripilus sanguinolentus	LWZ 20190918-11 *	S55	PZ331031	PZ442344
Basidiomycota	Agaricomycetes	Polyporales	Meripilaceae	Rigidoporus	Rigidoporus sp.	LWZ 20200926-1c *	S156	PZ331711	PZ442906
Basidiomycota	Agaricomycetes	Polyporales	Meruliaceae	Mycoacia	Mycoacia aurea	LWZ 20200807-7a *	S60	PZ331090
Basidiomycota	Agaricomycetes	Polyporales	Meruliaceae	Mycoacia	Mycoacia livida	LWZ 20190817-30b *	S33	PZ330840	PZ442174
Basidiomycota	Agaricomycetes	Polyporales	Meruliaceae	Mycoaciella	Mycoaciella efibulata	LWZ 20190820-9b *	S40	PZ330958	PZ442279
Basidiomycota	Agaricomycetes	Polyporales	Meruliaceae	Phlebia	Phlebia acerina	LWZ 20190808-1b	S5	PZ330418	PZ441807
Basidiomycota	Agaricomycetes	Polyporales	Meruliaceae	Phlebia	Phlebia acerina	LWZ 20190813-3b	S26	PZ330680	PZ442026
Basidiomycota	Agaricomycetes	Polyporales	Meruliaceae	Phlebia	Phlebia acerina	LWZ 20190814-15a	S27	PZ330692	PZ442036
Basidiomycota	Agaricomycetes	Polyporales	Meruliaceae	Phlebia	Phlebia acerina	LWZ 20190814-21a	S27	PZ330700	PZ442044
Basidiomycota	Agaricomycetes	Polyporales	Meruliaceae	Phlebia	Phlebia acerina	LWZ 20190814-1b	S28	PZ330697	PZ442041
Basidiomycota	Agaricomycetes	Polyporales	Meruliaceae	Phlebia	Phlebia acerina	LWZ 20190817-16a	S32	PZ330822	PZ442157
Basidiomycota	Agaricomycetes	Polyporales	Meruliaceae	Phlebia	Phlebia acerina	LWZ 20190914-23	S45	PZ330996	PZ442312
Basidiomycota	Agaricomycetes	Polyporales	Meruliaceae	Phlebia	Phlebia acerina	LWZ 20190915-6	S47	PZ331012	PZ442327
Basidiomycota	Agaricomycetes	Polyporales	Meruliaceae	Phlebia	Phlebia acerina	LWZ 20190921-1	S59	PZ331065	PZ442371
Basidiomycota	Agaricomycetes	Polyporales	Meruliaceae	Phlebia	Phlebia acerina	LWZ 20200808-9b	S65	PZ331105
Basidiomycota	Agaricomycetes	Polyporales	Meruliaceae	Phlebia	Phlebia acerina	LWZ 20200817-5a *	S103	PZ331388	PZ442626
Basidiomycota	Agaricomycetes	Polyporales	Meruliaceae	Phlebia	Phlebia sp.	LWZ 20190814-8a *	S27	PZ330744	PZ442082
Basidiomycota	Agaricomycetes	Polyporales	Meruliaceae	Phlebia	Phlebia sp.	LWZ 20190814-46b	S28		PZ443130
Basidiomycota	Agaricomycetes	Polyporales	Meruliaceae	Phlebiodontia	Phlebiodontia acanthocystis	LWZ 20190812-21a	S23	PZ330637	PZ441989
Basidiomycota	Agaricomycetes	Polyporales	Meruliaceae	Phlebiodontia	Phlebiodontia acanthocystis	LWZ 20190812-25a	S23	PZ330643
Basidiomycota	Agaricomycetes	Polyporales	Meruliaceae	Phlebiodontia	Phlebiodontia acanthocystis	LWZ 20190812-32a *	S23	PZ330655	PZ442004
Basidiomycota	Agaricomycetes	Polyporales	Meruliaceae	Physisporinus	Physisporinus castanopsidis	LWZ 20190816-13a	S30		PZ443131
Basidiomycota	Agaricomycetes	Polyporales	Meruliaceae	Physisporinus	Physisporinus castanopsidis	LWZ 20190820-2a *	S38	PZ330951	PZ442273
Basidiomycota	Agaricomycetes	Polyporales	Meruliaceae	Physisporinus	Physisporinus castanopsidis	LWZ 20190820-12a	S38	PZ330944	PZ442266
Basidiomycota	Agaricomycetes	Polyporales	Meruliaceae	Physisporinus	Physisporinus vitreus	LWZ 20190816-27b *	S31	PZ330774	PZ442112
Basidiomycota	Agaricomycetes	Polyporales	Meruliaceae	Physisporinus	Physisporinus sp.	LWZ 20190816-31b *	S31	PZ330782	PZ442120
Basidiomycota	Agaricomycetes	Polyporales	Panaceae	Panus	Panus conchatus	LWZ 20190810-17b *	S14	PZ330521	PZ441894
Basidiomycota	Agaricomycetes	Polyporales	Panaceae	Panus	Panus neostrigosus	LWZ 20190807-25a	S2	PZ330379	PZ441780
Basidiomycota	Agaricomycetes	Polyporales	Panaceae	Panus	Panus neostrigosus	LWZ 20190807-44b *	S3	PZ330394
Basidiomycota	Agaricomycetes	Polyporales	Phanerochaetaceae	Bjerkandera	Bjerkandera adusta	LWZ 20190808-33a	S4	PZ330446	PZ441831
Basidiomycota	Agaricomycetes	Polyporales	Phanerochaetaceae	Bjerkandera	Bjerkandera adusta	LWZ 20190809-33a	S11	PZ330485	PZ441865
Basidiomycota	Agaricomycetes	Polyporales	Phanerochaetaceae	Bjerkandera	Bjerkandera adusta	LWZ 20190810-1a	S13	PZ330524	PZ441896
Basidiomycota	Agaricomycetes	Polyporales	Phanerochaetaceae	Bjerkandera	Bjerkandera adusta	LWZ 20190816-12b	S31	PZ330748	PZ442086
Basidiomycota	Agaricomycetes	Polyporales	Phanerochaetaceae	Bjerkandera	Bjerkandera adusta	LWZ 20190817-18b	S33	PZ330827	PZ442162
Basidiomycota	Agaricomycetes	Polyporales	Phanerochaetaceae	Bjerkandera	Bjerkandera adusta	LWZ 20200815-8a	S92	PZ331359	PZ442599
Basidiomycota	Agaricomycetes	Polyporales	Phanerochaetaceae	Bjerkandera	Bjerkandera adusta	LWZ 20200815-15a	S92	PZ331338	PZ442578
Basidiomycota	Agaricomycetes	Polyporales	Phanerochaetaceae	Bjerkandera	Bjerkandera adusta	LWZ 20200815-2b	S96	PZ331352	PZ442592
Basidiomycota	Agaricomycetes	Polyporales	Phanerochaetaceae	Bjerkandera	Bjerkandera adusta	LWZ 20200815-4b	S96	PZ331354	PZ442594
Basidiomycota	Agaricomycetes	Polyporales	Phanerochaetaceae	Bjerkandera	Bjerkandera adusta	LWZ 20200817-4b	S105	PZ331387	PZ442625
Basidiomycota	Agaricomycetes	Polyporales	Phanerochaetaceae	Bjerkandera	Bjerkandera adusta	LWZ 20200923-37b *	S144	PZ331630	PZ442851
Basidiomycota	Agaricomycetes	Polyporales	Phanerochaetaceae	Cremeoefibula	Cremeoefibula hengduanensis	LWZ 20190818-28a *	S34	PZ330884	PZ442216
Basidiomycota	Agaricomycetes	Polyporales	Phanerochaetaceae	Cremeoefibula	Cremeoefibula hengduanensis	LWZ 20190818-30b	S35		PZ443132
Basidiomycota	Agaricomycetes	Polyporales	Phanerochaetaceae	Hapalopilus	Hapalopilus rutilans	LWZ 20190807-11a *	S1	PZ330358	PZ441759
Basidiomycota	Agaricomycetes	Polyporales	Phanerochaetaceae	Hapalopilus	Hapalopilus rutilans	LWZ 20190807-26b	S3	PZ330382	PZ441782
Basidiomycota	Agaricomycetes	Polyporales	Phanerochaetaceae	Hyphodermella	Hyphodermella rosae	LWZ 20200810-7b *	S75	PZ331198	PZ442457
Basidiomycota	Agaricomycetes	Polyporales	Phanerochaetaceae	Phaeophlebiopsis	Phaeophlebiopsis peniophoroides	LWZ 20190811-5a *	S15	PZ330616	PZ441974
Basidiomycota	Agaricomycetes	Polyporales	Phanerochaetaceae	Phaeophlebiopsis	Phaeophlebiopsis peniophoroides	LWZ 20190811-3b	S16		PZ443133
Basidiomycota	Agaricomycetes	Polyporales	Phanerochaetaceae	Phaeophlebiopsis	Phaeophlebiopsis peniophoroides	LWZ 20190816-15a	S30	PZ330751	PZ442089
Basidiomycota	Agaricomycetes	Polyporales	Phanerochaetaceae	Phaeophlebiopsis	Phaeophlebiopsis peniophoroides	LWZ 20190816-22b	S31	PZ330764	PZ442102
Basidiomycota	Agaricomycetes	Polyporales	Phanerochaetaceae	Phaeophlebiopsis	Phaeophlebiopsis peniophoroides	LWZ 20190919-1	S56	PZ331046	PZ442355
Basidiomycota	Agaricomycetes	Polyporales	Phanerochaetaceae	Phaeophlebiopsis	Phaeophlebiopsis peniophoroides	LWZ 20200809-31b	S71	PZ331138
Basidiomycota	Agaricomycetes	Polyporales	Phanerochaetaceae	Phanerochaete	Phanerochaete concrescens	LWZ 20200819-16b	S117	PZ331448	PZ442683
Basidiomycota	Agaricomycetes	Polyporales	Phanerochaetaceae	Phanerochaete	Phanerochaete concrescens	LWZ 20200819-18b	S117	PZ331452	PZ442687
Basidiomycota	Agaricomycetes	Polyporales	Phanerochaetaceae	Phanerochaete	Phanerochaete concrescens	LWZ 20200923-3a	S137	PZ331631	PZ442852
Basidiomycota	Agaricomycetes	Polyporales	Phanerochaetaceae	Phanerochaete	Phanerochaete concrescens	LWZ 20200923-19b *	S143	PZ331603	PZ442827
Basidiomycota	Agaricomycetes	Polyporales	Phanerochaetaceae	Phanerochaete	Phanerochaete granulata	LWZ 20190809-11b *	S10	PZ330466	PZ441849
Basidiomycota	Agaricomycetes	Polyporales	Phanerochaetaceae	Phanerochaete	Phanerochaete rhizomorpha	LWZ 20190809-10a	S8	PZ330464	PZ441847
Basidiomycota	Agaricomycetes	Polyporales	Phanerochaetaceae	Phanerochaete	Phanerochaete rhizomorpha	LWZ 20190809-34b *	S12	PZ330487
Basidiomycota	Agaricomycetes	Polyporales	Phanerochaetaceae	Phanerochaete	Phanerochaete sordida	LWZ 20190810-15a	S13		PZ443134
Basidiomycota	Agaricomycetes	Polyporales	Phanerochaetaceae	Phanerochaete	Phanerochaete sordida	LWZ 20190811-7a	S15	PZ330620	PZ441977
Basidiomycota	Agaricomycetes	Polyporales	Phanerochaetaceae	Phanerochaete	Phanerochaete sordida	LWZ 20200807-5b	S62	PZ331088
Basidiomycota	Agaricomycetes	Polyporales	Phanerochaetaceae	Phanerochaete	Phanerochaete sordida	LWZ 20200807-6b *	S62	PZ331089
Basidiomycota	Agaricomycetes	Polyporales	Phanerochaetaceae	Phanerochaete	Phanerochaete velutina	LWZ 20190913-29 *	S43	PZ330978	PZ442298
Basidiomycota	Agaricomycetes	Polyporales	Phanerochaetaceae	Phanerochaete	Phanerochaete sp. 1	LWZ 20200819-8a *	S114	PZ331482	PZ442716
Basidiomycota	Agaricomycetes	Polyporales	Phanerochaetaceae	Phanerochaete	Phanerochaete sp. 2	LWZ 20190808-30a *	S4	PZ330441
Basidiomycota	Agaricomycetes	Polyporales	Phanerochaetaceae	Phanerochaete	Phanerochaete sp. 3	LWZ 20190812-31b *	S24	PZ330654	PZ442003
Basidiomycota	Agaricomycetes	Polyporales	Phanerochaetaceae	Phanerochaete	Phanerochaete sp. 4	LWZ 20190814-11b *	S28		PZ443135
Basidiomycota	Agaricomycetes	Polyporales	Phanerochaetaceae	Phlebiopsis	Phlebiopsis crassa	LWZ 20190919-16 *	S56	PZ331047	PZ442356
Basidiomycota	Agaricomycetes	Polyporales	Phanerochaetaceae	Phlebiopsis	Phlebiopsis crassa	LWZ 20190920-8	S57		PZ443136
Basidiomycota	Agaricomycetes	Polyporales	Phanerochaetaceae	Phlebiopsis	Phlebiopsis flavidoalba	LWZ 20190820-6a *	S38		PZ443137
Basidiomycota	Agaricomycetes	Polyporales	Phanerochaetaceae	Phlebiopsis	Phlebiopsis flavidoalba	LWZ 20190913-30	S43		PZ443138
Basidiomycota	Agaricomycetes	Polyporales	Phanerochaetaceae	Phlebiopsis	Phlebiopsis gigantea	LWZ 20190807-4b	S3	PZ330396	PZ441790
Basidiomycota	Agaricomycetes	Polyporales	Phanerochaetaceae	Phlebiopsis	Phlebiopsis gigantea	LWZ 20190807-16b *	S3	PZ330364	PZ441765
Basidiomycota	Agaricomycetes	Polyporales	Phanerochaetaceae	Phlebiopsis	Phlebiopsis gigantea	LWZ 20190809-6a	S8		PZ443139
Basidiomycota	Agaricomycetes	Polyporales	Phanerochaetaceae	Phlebiopsis	Phlebiopsis gigantea	LWZ 20190812-9b	S22	PZ330676	PZ442023
Basidiomycota	Agaricomycetes	Polyporales	Phanerochaetaceae	Phlebiopsis	Phlebiopsis gigantea	LWZ 20190916-1	S50	PZ331016	PZ442331
Basidiomycota	Agaricomycetes	Polyporales	Phanerochaetaceae	Porostereum	Porostereum spadiceum	LWZ 20200922-28a *	S133	PZ331578	PZ442805
Basidiomycota	Agaricomycetes	Polyporales	Phanerochaetaceae	Quasiphlebia	Quasiphlebia densa	LWZ 20190811-8b	S16	PZ330621
Basidiomycota	Agaricomycetes	Polyporales	Phanerochaetaceae	Quasiphlebia	Quasiphlebia densa	LWZ 20190812-20b *	S24	PZ330636	PZ441988
Basidiomycota	Agaricomycetes	Polyporales	Phanerochaetaceae	Rhizochaete	Rhizochaete radicata	LWZ 20190816-15b	S31		PZ443140
Basidiomycota	Agaricomycetes	Polyporales	Phanerochaetaceae	Rhizochaete	Rhizochaete radicata	LWZ 20190816-19b *	S31	PZ330757	PZ442095
Basidiomycota	Agaricomycetes	Polyporales	Phanerochaetaceae	Rhizochaete	Rhizochaete radicata	LWZ 20200923-8b	S141	PZ331637	PZ442858
Basidiomycota	Agaricomycetes	Polyporales	Phanerochaetaceae	Rhizochaete	Rhizochaete sp.	LWZ 20190814-18b *	S28		PZ443141
Basidiomycota	Agaricomycetes	Polyporales	Phanerochaetaceae	Rhizochaete	Rhizochaete sp.	LWZ 20190921-3	S59		PZ443142
Basidiomycota	Agaricomycetes	Polyporales	Phanerochaetaceae	Terana	Terana caerulea	LWZ 20200927-19b *	S166	PZ331742
Basidiomycota	Agaricomycetes	Polyporales	Polyporaceae	Cerioporus	Cerioporus varius	LWZ 20190814-31b *	S28	PZ330719	PZ442060
Basidiomycota	Agaricomycetes	Polyporales	Polyporaceae	Cerioporus	Cerioporus varius	LWZ 20200813-6b	S88		PZ443143
Basidiomycota	Agaricomycetes	Polyporales	Polyporaceae	Cryptoporus	Cryptoporus volvatus	LWZ 20190916-2 *	S50	PZ331022	PZ442336
Basidiomycota	Agaricomycetes	Polyporales	Polyporaceae	Cyanosporus	Cyanosporus glaucus	LWZ 20190808-26a *	S4	PZ330431
Basidiomycota	Agaricomycetes	Polyporales	Polyporaceae	Cyanosporus	Cyanosporus hirsutus	LWZ 20200921-5a *	S121	PZ331549	PZ442778
Basidiomycota	Agaricomycetes	Polyporales	Polyporaceae	Cyanosporus	Cyanosporus submicroporus	LWZ 20200927-42a *	S161	PZ331783	PZ442924
Basidiomycota	Agaricomycetes	Polyporales	Polyporaceae	Cyanosporus	Cyanosporus submicroporus	LWZ 20200927-26b	S168	PZ331757	PZ442913
Basidiomycota	Agaricomycetes	Polyporales	Polyporaceae	Cyanosporus	Cyanosporus sp.	LWZ 20200925-13a *	S145		PZ443144
Basidiomycota	Agaricomycetes	Polyporales	Polyporaceae	Daedaleopsis	Daedaleopsis confragosa	LWZ 20190809-35b	S12	PZ330489	PZ441868
Basidiomycota	Agaricomycetes	Polyporales	Polyporaceae	Daedaleopsis	Daedaleopsis confragosa	LWZ 20190811-53a	S17	PZ330615	PZ441973
Basidiomycota	Agaricomycetes	Polyporales	Polyporaceae	Daedaleopsis	Daedaleopsis confragosa	LWZ 20190914-5	S44	PZ331001	PZ442317
Basidiomycota	Agaricomycetes	Polyporales	Polyporaceae	Daedaleopsis	Daedaleopsis confragosa	LWZ 20190918-7	S55		PZ443145
Basidiomycota	Agaricomycetes	Polyporales	Polyporaceae	Daedaleopsis	Daedaleopsis confragosa	LWZ 20190918-28	S54	PZ331042
Basidiomycota	Agaricomycetes	Polyporales	Polyporaceae	Daedaleopsis	Daedaleopsis confragosa	LWZ 20190918-29	S54	PZ331043	PZ442354
Basidiomycota	Agaricomycetes	Polyporales	Polyporaceae	Daedaleopsis	Daedaleopsis confragosa	LWZ 20190919-3	S56	PZ331050	PZ442359
Basidiomycota	Agaricomycetes	Polyporales	Polyporaceae	Daedaleopsis	Daedaleopsis confragosa	LWZ 20200922-17a	S133	PZ331565	PZ442792
Basidiomycota	Agaricomycetes	Polyporales	Polyporaceae	Daedaleopsis	Daedaleopsis confragosa	LWZ 20200922-27a	S133	PZ331576	PZ442803
Basidiomycota	Agaricomycetes	Polyporales	Polyporaceae	Daedaleopsis	Daedaleopsis confragosa	LWZ 20200922-24b	S136	PZ331574	PZ442801
Basidiomycota	Agaricomycetes	Polyporales	Polyporaceae	Daedaleopsis	Daedaleopsis confragosa	LWZ 20200922-27b	S136	PZ331577	PZ442804
Basidiomycota	Agaricomycetes	Polyporales	Polyporaceae	Daedaleopsis	Daedaleopsis confragosa	LWZ 20200922-36b	S136	PZ331588	PZ442813
Basidiomycota	Agaricomycetes	Polyporales	Polyporaceae	Daedaleopsis	Daedaleopsis confragosa	LWZ 20200923-35b	S144	PZ331627	PZ442848
Basidiomycota	Agaricomycetes	Polyporales	Polyporaceae	Daedaleopsis	Daedaleopsis confragosa	LWZ 20200925-43a	S147	PZ331692	PZ442898
Basidiomycota	Agaricomycetes	Polyporales	Polyporaceae	Daedaleopsis	Daedaleopsis confragosa	LWZ 20200925-24c	S153	PZ331669
Basidiomycota	Agaricomycetes	Polyporales	Polyporaceae	Daedaleopsis	Daedaleopsis confragosa	LWZ 20200927-3a	S158	PZ331778	PZ442921
Basidiomycota	Agaricomycetes	Polyporales	Polyporaceae	Daedaleopsis	Daedaleopsis confragosa	LWZ 20200927-16a	S158	PZ331735	PZ442909
Basidiomycota	Agaricomycetes	Polyporales	Polyporaceae	Daedaleopsis	Daedaleopsis confragosa	LWZ 20200927-4b	S165		PZ443146
Basidiomycota	Agaricomycetes	Polyporales	Polyporaceae	Daedaleopsis	Daedaleopsis confragosa	LWZ 20200927-4c	S172	PZ331794	PZ442931
Basidiomycota	Agaricomycetes	Polyporales	Polyporaceae	Daedaleopsis	Daedaleopsis confragosa	LWZ 20200927-7c	S172	PZ331813
Basidiomycota	Agaricomycetes	Polyporales	Polyporaceae	Daedaleopsis	Daedaleopsis confragosa	LWZ 20200927-15c	S173	PZ331734
Basidiomycota	Agaricomycetes	Polyporales	Polyporaceae	Daedaleopsis	Daedaleopsis confragosa	LWZ 20200927-22c *	S173	PZ331749	PZ442911
Basidiomycota	Agaricomycetes	Polyporales	Polyporaceae	Dentocorticium	Dentocorticium ussuricum	LWZ 20190810-2b *	S14	PZ330533
Basidiomycota	Agaricomycetes	Polyporales	Polyporaceae	Dentocorticium	Dentocorticium ussuricum	LWZ 20190814-21b	S28	PZ330701	PZ442045
Basidiomycota	Agaricomycetes	Polyporales	Polyporaceae	Dentocorticium	Dentocorticium ussuricum	LWZ 20190814-42b	S28	PZ330735	PZ442073
Basidiomycota	Agaricomycetes	Polyporales	Polyporaceae	Dentocorticium	Dentocorticium ussuricum	LWZ 20190816-6a	S30	PZ330808	PZ442144
Basidiomycota	Agaricomycetes	Polyporales	Polyporaceae	Dentocorticium	Dentocorticium ussuricum	LWZ 20190914-21	S44	PZ330994	PZ442310
Basidiomycota	Agaricomycetes	Polyporales	Polyporaceae	Dichomitus	Dichomitus sp.	LWZ 20190808-35b *	S5	PZ330447
Basidiomycota	Agaricomycetes	Polyporales	Polyporaceae	Earliella	Earliella scabrosa	LWZ 20190917-4 *	S52	PZ331027	PZ442340
Basidiomycota	Agaricomycetes	Polyporales	Polyporaceae	Favolus	Favolus tenuiculus	LWZ 20190920-12 *	S58	PZ331060
Basidiomycota	Agaricomycetes	Polyporales	Polyporaceae	Fomes	Fomes fomentarius	LWZ 20190810-23b *	S14	PZ330529	PZ441900
Basidiomycota	Agaricomycetes	Polyporales	Polyporaceae	Fomes	Fomes fomentarius	LWZ 20190816-30b	S31	PZ330780	PZ442118
Basidiomycota	Agaricomycetes	Polyporales	Polyporaceae	Fomes	Fomes fomentarius	LWZ 20190816-36b	S31	PZ330792	PZ442129
Basidiomycota	Agaricomycetes	Polyporales	Polyporaceae	Fomes	Fomes fomentarius	LWZ 20190919-8	S56	PZ331055	PZ442362
Basidiomycota	Agaricomycetes	Polyporales	Polyporaceae	Ganoderma	Ganoderma applanatum	LWZ 20190811-12a	S15	PZ330554	PZ441920
Basidiomycota	Agaricomycetes	Polyporales	Polyporaceae	Ganoderma	Ganoderma applanatum	LWZ 20190816-29b *	S31	PZ330777	PZ442115
Basidiomycota	Agaricomycetes	Polyporales	Polyporaceae	Ganoderma	Ganoderma applanatum	LWZ 20190914-25	S45	PZ330998	PZ442314
Basidiomycota	Agaricomycetes	Polyporales	Polyporaceae	Ganoderma	Ganoderma applanatum	LWZ 20190919-17	S56		PZ443147
Basidiomycota	Agaricomycetes	Polyporales	Polyporaceae	Grammothele	Grammothele quercina	LWZ 20190913-13 *	S42	PZ330963	PZ442283
Basidiomycota	Agaricomycetes	Polyporales	Polyporaceae	Grammothele	Grammothele sp.	LWZ 20190811-33a *	S17	PZ330581
Basidiomycota	Agaricomycetes	Polyporales	Polyporaceae	Haploporus	Haploporus nepalensis	LWZ 20190819-4b *	S37	PZ330934	PZ442256
Basidiomycota	Agaricomycetes	Polyporales	Polyporaceae	Haploporus	Haploporus sp.	LWZ 20200817-4a	S103	PZ331386	PZ442624
Basidiomycota	Agaricomycetes	Polyporales	Polyporaceae	Haploporus	Haploporus sp.	LWZ 20200817-16b	S106		PZ443148
Basidiomycota	Agaricomycetes	Polyporales	Polyporaceae	Haploporus	Haploporus sp.	LWZ 20200818-2a *	S108	PZ331421	PZ442660
Basidiomycota	Agaricomycetes	Polyporales	Polyporaceae	Haploporus	Haploporus sp.	LWZ 20200818-4a	S108		PZ443149
Basidiomycota	Agaricomycetes	Polyporales	Polyporaceae	Haploporus	Haploporus sp.	LWZ 20200818-8a	S108	PZ331437	PZ442672
Basidiomycota	Agaricomycetes	Polyporales	Polyporaceae	Haploporus	Haploporus sp.	LWZ 20200818-9b	S112		PZ443150
Basidiomycota	Agaricomycetes	Polyporales	Polyporaceae	Haploporus	Haploporus sp.	LWZ 20200819-17a	S114	PZ331449	PZ442684
Basidiomycota	Agaricomycetes	Polyporales	Polyporaceae	Lentinus	Lentinus arcularius	LWZ 20190817-27b	S33	PZ330836	PZ442171
Basidiomycota	Agaricomycetes	Polyporales	Polyporaceae	Lentinus	Lentinus arcularius	LWZ 20200816-3b *	S102	PZ331366	PZ442605
Basidiomycota	Agaricomycetes	Polyporales	Polyporaceae	Lentinus	Lentinus arcularius	LWZ 20200817-2b	S105	PZ331383	PZ442621
Basidiomycota	Agaricomycetes	Polyporales	Polyporaceae	Lentinus	Lentinus arcularius	LWZ 20200817-7b	S105	PZ331393	PZ442631
Basidiomycota	Agaricomycetes	Polyporales	Polyporaceae	Lentinus	Lentinus arcularius	LWZ 20200817-10b	S106	PZ331371	PZ442610
Basidiomycota	Agaricomycetes	Polyporales	Polyporaceae	Lenzites	Lenzites betulinus	LWZ 20190809-8b *	S10	PZ330510	PZ441886
Basidiomycota	Agaricomycetes	Polyporales	Polyporaceae	Lenzites	Lenzites betulinus	LWZ 20190814-12a	S27	PZ330686	PZ442032
Basidiomycota	Agaricomycetes	Polyporales	Polyporaceae	Lenzites	Lenzites betulinus	LWZ 20190814-27b	S28	PZ330712	PZ442054
Basidiomycota	Agaricomycetes	Polyporales	Polyporaceae	Lenzites	Lenzites betulinus	LWZ 20190816-34b	S31	PZ330788	PZ442125
Basidiomycota	Agaricomycetes	Polyporales	Polyporaceae	Lenzites	Lenzites betulinus	LWZ 20190919-10	S56		PZ443151
Basidiomycota	Agaricomycetes	Polyporales	Polyporaceae	Lopharia	Lopharia mirabilis	LWZ 20190814-20a *	S27	PZ330698	PZ442042
Basidiomycota	Agaricomycetes	Polyporales	Polyporaceae	Mariorajchenbergia	Mariorajchenbergia pseudocavernulosa	LWZ 20190814-35a *	S27	PZ330726	PZ442065
Basidiomycota	Agaricomycetes	Polyporales	Polyporaceae	Mariorajchenbergia	Mariorajchenbergia subcavernulosa	LWZ 20190811-23a	S17	PZ330566	PZ441931
Basidiomycota	Agaricomycetes	Polyporales	Polyporaceae	Mariorajchenbergia	Mariorajchenbergia subcavernulosa	LWZ 20190814-6a *	S27	PZ330741	PZ442079
Basidiomycota	Agaricomycetes	Polyporales	Polyporaceae	Mariorajchenbergia	Mariorajchenbergia subcavernulosa	LWZ 20190814-6b	S28	PZ330742	PZ442080
Basidiomycota	Agaricomycetes	Polyporales	Polyporaceae	Mariorajchenbergia	Mariorajchenbergia subcavernulosa	LWZ 20190814-35b	S28		PZ443152
Basidiomycota	Agaricomycetes	Polyporales	Polyporaceae	Mariorajchenbergia	Mariorajchenbergia subcavernulosa	LWZ 20190818-2a	S34	PZ330887	PZ442219
Basidiomycota	Agaricomycetes	Polyporales	Polyporaceae	Mariorajchenbergia	Mariorajchenbergia subcavernulosa	LWZ 20190818-2b	S35	PZ330888	PZ442220
Basidiomycota	Agaricomycetes	Polyporales	Polyporaceae	Mariorajchenbergia	Mariorajchenbergia subcavernulosa	LWZ 20190818-8b	S35	PZ330906	PZ442234
Basidiomycota	Agaricomycetes	Polyporales	Polyporaceae	Mariorajchenbergia	Mariorajchenbergia subcavernulosa	LWZ 20190913-27	S43	PZ330977	PZ442297
Basidiomycota	Agaricomycetes	Polyporales	Polyporaceae	Mariorajchenbergia	Mariorajchenbergia subcavernulosa	LWZ 20200809-34a	S67	PZ331142	PZ442417
Basidiomycota	Agaricomycetes	Polyporales	Polyporaceae	Mariorajchenbergia	Mariorajchenbergia hubeiensis	LWZ 20200927-14b *	S165	PZ331731
Basidiomycota	Agaricomycetes	Polyporales	Polyporaceae	Melanoderma	Melanoderma microcarpum	LWZ 20190816-5a *	S30	PZ330806	PZ442142
Basidiomycota	Agaricomycetes	Polyporales	Polyporaceae	Microporellus	Microporellus sp.	LWZ 20200923-21b *	S143	PZ331606	PZ442830
Basidiomycota	Agaricomycetes	Polyporales	Polyporaceae	Microporus	Microporus affinis	LWZ 20200819-2a *	S114	PZ331470	PZ442704
Basidiomycota	Agaricomycetes	Polyporales	Polyporaceae	Microporus	Microporus sp.	LWZ 20200819-6b *	S117	PZ331479	PZ442713
Basidiomycota	Agaricomycetes	Polyporales	Polyporaceae	Microporus	Microporus xanthopus	LWZ 20190809-31a *	S11	PZ330481	PZ441863
Basidiomycota	Agaricomycetes	Polyporales	Polyporaceae	Microporus	Microporus xanthopus	LWZ 20200819-11b	S117		PZ442675
Basidiomycota	Agaricomycetes	Polyporales	Polyporaceae	Neodatronia	Neodatronia sinensis	LWZ 20200819-6a *	S114	PZ331478	PZ442712
Basidiomycota	Agaricomycetes	Polyporales	Polyporaceae	Neodatronia	Neodatronia sinensis	LWZ 20200819-20b	S117	PZ331458	PZ442693
Basidiomycota	Agaricomycetes	Polyporales	Polyporaceae	Perenniporiopsis	Perenniporiopsis sinensis	LWZ 20200819-17b *	S117	PZ331450	PZ442685
Basidiomycota	Agaricomycetes	Polyporales	Polyporaceae	Picipes	Picipes badius	LWZ 20190808-23a	S4	PZ330425	PZ441814
Basidiomycota	Agaricomycetes	Polyporales	Polyporaceae	Picipes	Picipes badius	LWZ 20190808-17b *	S5	PZ330413	PZ441803
Basidiomycota	Agaricomycetes	Polyporales	Polyporaceae	Picipes	Picipes badius	LWZ 20200815-12a	S92	PZ331333
Basidiomycota	Agaricomycetes	Polyporales	Polyporaceae	Picipes	Picipes dictyopus	LWZ 20200809-37b *	S71	PZ331147
Basidiomycota	Agaricomycetes	Polyporales	Polyporaceae	Picipes	Picipes taibaiensis	LWZ 20190811-30a *	S17		PZ443153
Basidiomycota	Agaricomycetes	Polyporales	Polyporaceae	Podofomes	Podofomes mollis	LWZ 20190810-9a	S13	PZ330548
Basidiomycota	Agaricomycetes	Polyporales	Polyporaceae	Podofomes	Podofomes mollis	LWZ 20190811-22b	S18	PZ330565	PZ441930
Basidiomycota	Agaricomycetes	Polyporales	Polyporaceae	Podofomes	Podofomes mollis	LWZ 20190814-40b	S28	PZ330733	PZ442071
Basidiomycota	Agaricomycetes	Polyporales	Polyporaceae	Podofomes	Podofomes mollis	LWZ 20190814-41b	S28	PZ330734	PZ442072
Basidiomycota	Agaricomycetes	Polyporales	Polyporaceae	Podofomes	Podofomes mollis	LWZ 20200922-21b *	S136	PZ331572	PZ442799
Basidiomycota	Agaricomycetes	Polyporales	Polyporaceae	Polyporus	Polyporus conifericola	LWZ 20190812-14a *	S20	PZ330631
Basidiomycota	Agaricomycetes	Polyporales	Polyporaceae	Polyporus	Polyporus sp.	LWZ 20200923-1a *	S137	PZ331604	PZ442828
Basidiomycota	Agaricomycetes	Polyporales	Polyporaceae	Porogramme	Porogramme epimiltina	LWZ 20190816-14b *	S31	PZ330750	PZ442088
Basidiomycota	Agaricomycetes	Polyporales	Polyporaceae	Porogramme	Porogramme epimiltina	LWZ 20190816-26b	S31	PZ330772	PZ442110
Basidiomycota	Agaricomycetes	Polyporales	Polyporaceae	Trametes	Trametes cinnabarina	LWZ 20190919-4	S56	PZ331051	PZ442360
Basidiomycota	Agaricomycetes	Polyporales	Polyporaceae	Trametes	Trametes cinnabarina	LWZ 20200807-4b *	S62	PZ331086	PZ442385
Basidiomycota	Agaricomycetes	Polyporales	Polyporaceae	Trametes	Trametes gibbosa	LWZ 20190814-33b *	S28	PZ330723	PZ442063
Basidiomycota	Agaricomycetes	Polyporales	Polyporaceae	Trametes	Trametes gibbosa	LWZ 20190919-20	S56	PZ331049	PZ442358
Basidiomycota	Agaricomycetes	Polyporales	Polyporaceae	Trametes	Trametes gibbosa	LWZ 20190920-10	S58	PZ331058	PZ442365
Basidiomycota	Agaricomycetes	Polyporales	Polyporaceae	Trametes	Trametes hirsuta	LWZ 20190812-22b *	S24	PZ330639	PZ441991
Basidiomycota	Agaricomycetes	Polyporales	Polyporaceae	Trametes	Trametes hirsuta	LWZ 20190819-2b	S37	PZ330928	PZ442250
Basidiomycota	Agaricomycetes	Polyporales	Polyporaceae	Trametes	Trametes hirsuta	LWZ 20190920-3	S57	PZ331061	PZ442367
Basidiomycota	Agaricomycetes	Polyporales	Polyporaceae	Trametes	Trametes hirsuta	LWZ 20200817-7a	S103	PZ331392	PZ442630
Basidiomycota	Agaricomycetes	Polyporales	Polyporaceae	Trametes	Trametes hirsuta	LWZ 20200817-9a	S103	PZ331396	PZ442634
Basidiomycota	Agaricomycetes	Polyporales	Polyporaceae	Trametes	Trametes hirsuta	LWZ 20200817-13a	S103	PZ331376	PZ442615
Basidiomycota	Agaricomycetes	Polyporales	Polyporaceae	Trametes	Trametes hirsuta	LWZ 20200817-1b	S105	PZ331382	PZ442620
Basidiomycota	Agaricomycetes	Polyporales	Polyporaceae	Trametes	Trametes hirsuta	LWZ 20200921-19a	S122	PZ331499	PZ442733
Basidiomycota	Agaricomycetes	Polyporales	Polyporaceae	Trametes	Trametes pubescens	LWZ 20190913-17 *	S42	PZ330967	PZ442287
Basidiomycota	Agaricomycetes	Polyporales	Polyporaceae	Trametes	Trametes pubescens	LWZ 20190917-5	S52	PZ331028	PZ442341
Basidiomycota	Agaricomycetes	Polyporales	Polyporaceae	Trametes	Trametes trogii	LWZ 20190808-10a	S4	PZ330405	PZ441796
Basidiomycota	Agaricomycetes	Polyporales	Polyporaceae	Trametes	Trametes trogii	LWZ 20190810-1b *	S14	PZ330525	PZ441897
Basidiomycota	Agaricomycetes	Polyporales	Polyporaceae	Trametes	Trametes trogii	LWZ 20190914-31	S45		PZ443154
Basidiomycota	Agaricomycetes	Polyporales	Polyporaceae	Trametes	Trametes versicolor	LWZ 20190807-12a	S1	PZ330360	PZ441761
Basidiomycota	Agaricomycetes	Polyporales	Polyporaceae	Trametes	Trametes versicolor	LWZ 20190809-11a	S8		PZ443155
Basidiomycota	Agaricomycetes	Polyporales	Polyporaceae	Trametes	Trametes versicolor	LWZ 20190915-19	S49	PZ331007	PZ442324
Basidiomycota	Agaricomycetes	Polyporales	Polyporaceae	Trametes	Trametes versicolor	LWZ 20190918-2	S53	PZ331037	PZ442349
Basidiomycota	Agaricomycetes	Polyporales	Polyporaceae	Trametes	Trametes versicolor	LWZ 20190919-14	S56		PZ443156
Basidiomycota	Agaricomycetes	Polyporales	Polyporaceae	Trametes	Trametes versicolor	LWZ 20190920-2	S57		PZ443157
Basidiomycota	Agaricomycetes	Polyporales	Polyporaceae	Trametes	Trametes versicolor	LWZ 20200810-14b	S75		PZ443158
Basidiomycota	Agaricomycetes	Polyporales	Polyporaceae	Trametes	Trametes versicolor	LWZ 20200921-35a	S123		PZ443159
Basidiomycota	Agaricomycetes	Polyporales	Polyporaceae	Trametes	Trametes versicolor	LWZ 20200922-20b	S136	PZ331571	PZ442798
Basidiomycota	Agaricomycetes	Polyporales	Polyporaceae	Trametes	Trametes versicolor	LWZ 20200922-35b	S136	PZ331587	PZ442812
Basidiomycota	Agaricomycetes	Polyporales	Polyporaceae	Trametes	Trametes versicolor	LWZ 20200927-21c *	S173	PZ331748	PZ442910
Basidiomycota	Agaricomycetes	Polyporales	Polyporaceae	Trametes	Trametes sp.	LWZ 20190810-16b *	S14	PZ330520	PZ441893
Basidiomycota	Agaricomycetes	Polyporales	Polyporaceae	Truncatoporia	Truncatoporia truncatospora	LWZ 20190914-26 *	S45	PZ330999	PZ442315
Basidiomycota	Agaricomycetes	Polyporales	Polyporaceae	Vanderbylia	Vanderbylia fraxinea	LWZ 20190820-1a *	S38	PZ330949	PZ442271
Basidiomycota	Agaricomycetes	Polyporales	Pycnoporellaceae	Pycnoporellus	Pycnoporellus fulgens	LWZ 20200812-18a	S78	PZ331214	PZ442469
Basidiomycota	Agaricomycetes	Polyporales	Pycnoporellaceae	Pycnoporellus	Pycnoporellus fulgens	LWZ 20200812-18b *	S82	PZ331215	PZ442470
Basidiomycota	Agaricomycetes	Polyporales	Sarcoporiaceae	Sarcoporia	Sarcoporia polyspora	LWZ 20190811-18b	S16	PZ330559	PZ441925
Basidiomycota	Agaricomycetes	Polyporales	Sarcoporiaceae	Sarcoporia	Sarcoporia polyspora	LWZ 20200812-23a *	S78	PZ331222	PZ442476
Basidiomycota	Agaricomycetes	Polyporales	Sparassidaceae	Crustoderma	Crustoderma fibuligerum	LWZ 20190913-23 *	S43	PZ330973	PZ442293
Basidiomycota	Agaricomycetes	Polyporales	Steccherinaceae	Antrodiella	Antrodiella americana	LWZ 20190819-11b *	S37		PZ443160
Basidiomycota	Agaricomycetes	Polyporales	Steccherinaceae	Antrodiella	Antrodiella semisupina	LWZ 20200818-18b *	S112	PZ331405	PZ442643
Basidiomycota	Agaricomycetes	Polyporales	Steccherinaceae	Antrodiella	Antrodiella sp.	LWZ 20190813-4a *	S25	PZ330681	PZ442027
Basidiomycota	Agaricomycetes	Polyporales	Steccherinaceae	Antrodiella	Antrodiella sp.	LWZ 20190814-18a	S27		PZ443161
Basidiomycota	Agaricomycetes	Polyporales	Steccherinaceae	Junghuhnia	Junghuhnia nitida	LWZ 20190810-26b *	S14	PZ330530	PZ441902
Basidiomycota	Agaricomycetes	Polyporales	Steccherinaceae	Junghuhnia	Junghuhnia nitida	LWZ 20190811-47a	S17		PZ443162
Basidiomycota	Agaricomycetes	Polyporales	Steccherinaceae	Junghuhnia	Junghuhnia nitida	LWZ 20200813-19a	S86	PZ331282	PZ442530
Basidiomycota	Agaricomycetes	Polyporales	Steccherinaceae	Junghuhnia	Junghuhnia nitida	LWZ 20200813-22b	S89	PZ331289	PZ442536
Basidiomycota	Agaricomycetes	Polyporales	Steccherinaceae	Junghuhnia	Junghuhnia nitida	LWZ 20200926-8c	S156	PZ331722	PZ442907
Basidiomycota	Agaricomycetes	Polyporales	Steccherinaceae	Junghuhnia	Junghuhnia nitida	LWZ 20200926-10c	S156	PZ331706
Basidiomycota	Agaricomycetes	Polyporales	Steccherinaceae	Metuloidea	Metuloidea fragrans	LWZ 20200813-14b *	S88	PZ331276	PZ442524
Basidiomycota	Agaricomycetes	Polyporales	Steccherinaceae	Metuloidea	Metuloidea murashkinskyi	LWZ 20190919-5 *	S56	PZ331052	PZ442361
Basidiomycota	Agaricomycetes	Polyporales	Steccherinaceae	Nigroporus	Nigroporus vinosus	LWZ 20190812-4b *	S21	PZ330667	PZ442014
Basidiomycota	Agaricomycetes	Polyporales	Steccherinaceae	Odontia	Odontia sp.	LWZ 20190810-32b *	S14	PZ330535	PZ441904
Basidiomycota	Agaricomycetes	Polyporales	Steccherinaceae	Steccherinum	Steccherinum aurantilaetum	LWZ 20190811-52a *	S17	PZ330614	PZ441972
Basidiomycota	Agaricomycetes	Polyporales	Steccherinaceae	Steccherinum	Steccherinum bourdotii	LWZ 20190820-10b *	S40	PZ330941	PZ442263
Basidiomycota	Agaricomycetes	Polyporales	Steccherinaceae	Steccherinum	Steccherinum ciliolatum	LWZ 20190820-2b *	S39		PZ443163
Basidiomycota	Agaricomycetes	Polyporales	Steccherinaceae	Steccherinum	Steccherinum laeticolor	LWZ 20190811-38a *	S17	PZ330591	PZ441954
Basidiomycota	Agaricomycetes	Polyporales	Steccherinaceae	Steccherinum	Steccherinum murashkinskyi	LWZ 20200807-28a *	S61		PZ443164
Basidiomycota	Agaricomycetes	Polyporales	Steccherinaceae	Steccherinum	Steccherinum ochraceum	LWZ 20200922-22a	S133	PZ331573	PZ442800
Basidiomycota	Agaricomycetes	Polyporales	Steccherinaceae	Steccherinum	Steccherinum ochraceum	LWZ 20200922-26a	S133	PZ331575
Basidiomycota	Agaricomycetes	Polyporales	Steccherinaceae	Steccherinum	Steccherinum ochraceum	LWZ 20200922-18b	S136	PZ331567	PZ442794
Basidiomycota	Agaricomycetes	Polyporales	Steccherinaceae	Steccherinum	Steccherinum ochraceum	LWZ 20200922-34b *	S136	PZ331586	PZ442811
Basidiomycota	Agaricomycetes	Polyporales	Steccherinaceae	Steccherinum	Steccherinum tenuissimum	LWZ 20190812-36b *	S24	PZ330663	PZ442010
Basidiomycota	Agaricomycetes	Polyporales	Steccherinaceae	Steccherinum	Steccherinum tenuissimum	LWZ 20190816-21a	S30	PZ330761	PZ442099
Basidiomycota	Agaricomycetes	Polyporales	Steccherinaceae	Steccherinum	Steccherinum tenuissimum	LWZ 20190816-25a	S30	PZ330769	PZ442107
Basidiomycota	Agaricomycetes	Polyporales	Steccherinaceae	Steccherinum	Steccherinum tenuissimum	LWZ 20190816-30a	S30	PZ330779	PZ442117
Basidiomycota	Agaricomycetes	Polyporales	Steccherinaceae	Steccherinum	Steccherinum tenuissimum	LWZ 20190819-24b	S37		PZ443165
Basidiomycota	Agaricomycetes	Polyporales	Steccherinaceae	Steccherinum	Steccherinum tenuissimum	LWZ 20190820-13a	S38	PZ330945	PZ442267
Basidiomycota	Agaricomycetes	Polyporales	Steccherinaceae	Steccherinum	Steccherinum tenuissimum	LWZ 20190820-7b	S40	PZ330955	PZ442276
Basidiomycota	Agaricomycetes	Polyporales	Steccherinaceae	Steccherinum	Steccherinum sp.	LWZ 20190816-31a	S30	PZ330781	PZ442119
Basidiomycota	Agaricomycetes	Polyporales	Steccherinaceae	Steccherinum	Steccherinum sp.	LWZ 20190818-14a *	S34	PZ330858	PZ442191
Basidiomycota	Agaricomycetes	Russulales	Albatrellaceae	Albatrellopsis	Albatrellopsis ellisii	LWZ 20200809-65a *	S68	PZ331174	PZ442437
Basidiomycota	Agaricomycetes	Russulales	Albatrellaceae	Albatrellopsis	Albatrellopsis sp.	LWZ 20200809-56a *	S68		PZ442431
Basidiomycota	Agaricomycetes	Russulales	Auriscalpiaceae	Artomyces	Artomyces pyxidatus	LWZ 20190914-4 *	S44		PZ443166
Basidiomycota	Agaricomycetes	Russulales	Auriscalpiaceae	Auriscalpium	Auriscalpium vulgare	LWZ 20190916-11 *	S51		PZ443167
Basidiomycota	Agaricomycetes	Russulales	Auriscalpiaceae	Auriscalpium	Auriscalpium vulgare	LWZ 20200812-50a	S80		PZ442505
Basidiomycota	Agaricomycetes	Russulales	Auriscalpiaceae	Auriscalpium	Auriscalpium sp.	LWZ 20190811-9a *	S15		PZ443168
Basidiomycota	Agaricomycetes	Russulales	Auriscalpiaceae	Lentinellus	Lentinellus ursinus	LWZ 20190808-38b *	S5	PZ330450	PZ441833
Basidiomycota	Agaricomycetes	Russulales	Auriscalpiaceae	Lentinellus	Lentinellus sp.	LWZ 20190808-43b *	S5		PZ443169
Basidiomycota	Agaricomycetes	Russulales	Bondarzewiaceae	Bondarzewia	Bondarzewia sp.	LWZ 20190809-18b *	S10	PZ330475	PZ441858
Basidiomycota	Agaricomycetes	Russulales	Bondarzewiaceae	Heterobasidion	Heterobasidion insulare	LWZ 20190809-9a	S8	PZ330511	PZ441887
Basidiomycota	Agaricomycetes	Russulales	Bondarzewiaceae	Heterobasidion	Heterobasidion insulare	LWZ 20190810-13b	S14	PZ330516	PZ441890
Basidiomycota	Agaricomycetes	Russulales	Bondarzewiaceae	Heterobasidion	Heterobasidion insulare	LWZ 20190818-14b	S35	PZ330859	PZ442192
Basidiomycota	Agaricomycetes	Russulales	Bondarzewiaceae	Heterobasidion	Heterobasidion insulare	LWZ 20190818-16b *	S35	PZ330862	PZ442195
Basidiomycota	Agaricomycetes	Russulales	Bondarzewiaceae	Heterobasidion	Heterobasidion insulare	LWZ 20190918-14	S54	PZ331033	PZ442345
Basidiomycota	Agaricomycetes	Russulales	Bondarzewiaceae	Heterobasidion	Heterobasidion insulare	LWZ 20190918-18	S54		PZ443170
Basidiomycota	Agaricomycetes	Russulales	Bondarzewiaceae	Heterobasidion	Heterobasidion insulare	LWZ 20200810-8b	S75	PZ331199	PZ442458
Basidiomycota	Agaricomycetes	Russulales	Bondarzewiaceae	Heterobasidion	Heterobasidion insulare	LWZ 20200923-29b	S144	PZ331618	PZ442839
Basidiomycota	Agaricomycetes	Russulales	Bondarzewiaceae	Heterobasidion	Heterobasidion orientale	LWZ 20190812-11a *	S20	PZ330625	PZ441981
Basidiomycota	Agaricomycetes	Russulales	Bondarzewiaceae	Heterobasidion	Heterobasidion orientale	LWZ 20190818-20b	S35	PZ330871	PZ442203
Basidiomycota	Agaricomycetes	Russulales	Bondarzewiaceae	Heterobasidion	Heterobasidion orientale	LWZ 20190818-36b	S35	PZ330896
Basidiomycota	Agaricomycetes	Russulales	Bondarzewiaceae	Heterobasidion	Heterobasidion orientale	LWZ 20190916-12	S51	PZ331018	PZ442332
Basidiomycota	Agaricomycetes	Russulales	Bondarzewiaceae	Heterobasidion	Heterobasidion orientale	LWZ 20190916-14	S51		PZ443171
Basidiomycota	Agaricomycetes	Russulales	Bondarzewiaceae	Heterobasidion	Heterobasidion orientale	LWZ 20190918-19	S54	PZ331036	PZ442348
Basidiomycota	Agaricomycetes	Russulales	Bondarzewiaceae	Heterobasidion	Heterobasidion orientale	LWZ 20190918-26	S54	PZ331040	PZ442352
Basidiomycota	Agaricomycetes	Russulales	Bondarzewiaceae	Heterobasidion	Heterobasidion orientale	LWZ 20200809-22b	S70	PZ331123
Basidiomycota	Agaricomycetes	Russulales	Bondarzewiaceae	Heterobasidion	Heterobasidion parviporum	LWZ 20190807-15a	S1	PZ330362	PZ441763
Basidiomycota	Agaricomycetes	Russulales	Bondarzewiaceae	Heterobasidion	Heterobasidion parviporum	LWZ 20190807-28b	S3	PZ330386
Basidiomycota	Agaricomycetes	Russulales	Bondarzewiaceae	Heterobasidion	Heterobasidion parviporum	LWZ 20190808-30b	S5	PZ330442	PZ441827
Basidiomycota	Agaricomycetes	Russulales	Bondarzewiaceae	Heterobasidion	Heterobasidion parviporum	LWZ 20200813-37a *	S87	PZ331313	PZ442555
Basidiomycota	Agaricomycetes	Russulales	Bondarzewiaceae	Laurilia	Laurilia sulcata	LWZ 20200813-34a *	S87	PZ331308
Basidiomycota	Agaricomycetes	Russulales	Bondarzewiaceae	Wrightoporia	Wrightoporia subavellanea	LWZ 20190818-13b *	S35		PZ443172
Basidiomycota	Agaricomycetes	Russulales	Echinodontiaceae	Amylostereum	Amylostereum areolatum	LWZ 20190810-5a	S13	PZ330540	PZ441908
Basidiomycota	Agaricomycetes	Russulales	Echinodontiaceae	Amylostereum	Amylostereum areolatum	LWZ 20190810-10b	S14	PZ330514	PZ441889
Basidiomycota	Agaricomycetes	Russulales	Echinodontiaceae	Amylostereum	Amylostereum areolatum	LWZ 20200812-20a	S78	PZ331219	PZ442473
Basidiomycota	Agaricomycetes	Russulales	Echinodontiaceae	Amylostereum	Amylostereum areolatum	LWZ 20200921-8b	S127	PZ331553	PZ442782
Basidiomycota	Agaricomycetes	Russulales	Echinodontiaceae	Amylostereum	Amylostereum areolatum	LWZ 20200922-2b *	S134	PZ331581	PZ442807
Basidiomycota	Agaricomycetes	Russulales	Echinodontiaceae	Amylostereum	Amylostereum areolatum	LWZ 20200927-45a	S161		PZ443173
Basidiomycota	Agaricomycetes	Russulales	Echinodontiaceae	Amylostereum	Amylostereum chailletii	LWZ 20190807-6a	S1	PZ330399
Basidiomycota	Agaricomycetes	Russulales	Echinodontiaceae	Amylostereum	Amylostereum chailletii	LWZ 20190807-8a	S1	PZ330401	PZ441794
Basidiomycota	Agaricomycetes	Russulales	Echinodontiaceae	Amylostereum	Amylostereum chailletii	LWZ 20190807-21a	S2	PZ330371	PZ441772
Basidiomycota	Agaricomycetes	Russulales	Echinodontiaceae	Amylostereum	Amylostereum chailletii	LWZ 20190807-19b *	S3	PZ330368	PZ441769
Basidiomycota	Agaricomycetes	Russulales	Echinodontiaceae	Amylostereum	Amylostereum chailletii	LWZ 20190818-22b	S35	PZ330875	PZ442207
Basidiomycota	Agaricomycetes	Russulales	Echinodontiaceae	Amylostereum	Amylostereum chailletii	LWZ 20190818-28b	S35	PZ330885	PZ442217
Basidiomycota	Agaricomycetes	Russulales	Echinodontiaceae	Amylostereum	Amylostereum chailletii	LWZ 20200810-18b	S75	PZ331189	PZ442449
Basidiomycota	Agaricomycetes	Russulales	Echinodontiaceae	Amylostereum	Amylostereum chailletii	LWZ 20200927-39c	S175	PZ331777
Basidiomycota	Agaricomycetes	Russulales	Echinodontiaceae	Amylostereum	Amylostereum orientale	LWZ 20190817-3a *	S32	PZ330841	PZ442175
Basidiomycota	Agaricomycetes	Russulales	Hericiaceae	Hericium	Hericium rajendrae	LWZ 20190808-21b *	S5	PZ330422	PZ441811
Basidiomycota	Agaricomycetes	Russulales	Incertae sedis	Gloeodontia	Gloeodontia subasperispora	LWZ 20190913-24 *	S43	PZ330974	PZ442294
Basidiomycota	Agaricomycetes	Russulales	Peniophoraceae	Asterostroma	Asterostroma andinum	LWZ 20190914-17	S44		PZ443174
Basidiomycota	Agaricomycetes	Russulales	Peniophoraceae	Asterostroma	Asterostroma andinum	LWZ 20200925-33a *	S146		PZ443175
Basidiomycota	Agaricomycetes	Russulales	Peniophoraceae	Asterostroma	Asterostroma sp.	LWZ 20190813-5a *	S25		PZ443176
Basidiomycota	Agaricomycetes	Russulales	Peniophoraceae	Dichostereum	Dichostereum sp.	LWZ 20190810-22b	S14		PZ443177
Basidiomycota	Agaricomycetes	Russulales	Peniophoraceae	Dichostereum	Dichostereum sp.	LWZ 20190810-25b	S14		PZ443178
Basidiomycota	Agaricomycetes	Russulales	Peniophoraceae	Dichostereum	Dichostereum sp.	LWZ 20190810-29b	S14		PZ443179
Basidiomycota	Agaricomycetes	Russulales	Peniophoraceae	Dichostereum	Dichostereum sp.	LWZ 20190818-32a *	S34		PZ443180
Basidiomycota	Agaricomycetes	Russulales	Peniophoraceae	Dichostereum	Dichostereum sp.	LWZ 20190919-2	S56		PZ443181
Basidiomycota	Agaricomycetes	Russulales	Peniophoraceae	Dichostereum	Dichostereum sp.	LWZ 20200810-10a	S72		PZ443182
Basidiomycota	Agaricomycetes	Russulales	Peniophoraceae	Dichostereum	Dichostereum sp.	LWZ 20200810-14a	S72		PZ443183
Basidiomycota	Agaricomycetes	Russulales	Peniophoraceae	Gloiothele	Gloiothele lamellosa	LWZ 20200925-34a *	S146	PZ331684	PZ442893
Basidiomycota	Agaricomycetes	Russulales	Peniophoraceae	Lachnocladium	Lachnocladium sp.	LWZ 20190914-18 *	S44	PZ330991	PZ442308
Basidiomycota	Agaricomycetes	Russulales	Peniophoraceae	Licrostroma	Licrostroma sp.	LWZ 20190918-24 *	S54		PZ443184
Basidiomycota	Agaricomycetes	Russulales	Peniophoraceae	Michenera	Michenera sp.	LWZ 20190820-3a *	S38		PZ443185
Basidiomycota	Agaricomycetes	Russulales	Peniophoraceae	Peniophora	Peniophora cinerea	LWZ 20190812-33a *	S23	PZ330657	PZ442006
Basidiomycota	Agaricomycetes	Russulales	Peniophoraceae	Peniophora	Peniophora cinerea	LWZ 20190817-1b	S33	PZ330830	PZ442165
Basidiomycota	Agaricomycetes	Russulales	Peniophoraceae	Peniophora	Peniophora crassitunicata	LWZ 20190817-7b *	S33		PZ443186
Basidiomycota	Agaricomycetes	Russulales	Peniophoraceae	Peniophora	Peniophora polygonia	LWZ 20190812-13a	S20	PZ330629	PZ441985
Basidiomycota	Agaricomycetes	Russulales	Peniophoraceae	Peniophora	Peniophora polygonia	LWZ 20190912-2	S41		PZ443187
Basidiomycota	Agaricomycetes	Russulales	Peniophoraceae	Peniophora	Peniophora polygonia	LWZ 20200927-12a *	S158	PZ331726
Basidiomycota	Agaricomycetes	Russulales	Peniophoraceae	Peniophora	Peniophora polygonia	LWZ 20200927-25a	S159	PZ331755
Basidiomycota	Agaricomycetes	Russulales	Peniophoraceae	Peniophora	Peniophora polygonia	LWZ 20200927-7b	S165	PZ331812
Basidiomycota	Agaricomycetes	Russulales	Peniophoraceae	Scytinostroma	Scytinostroma acystidiatum	LWZ 20190820-1b *	S39	PZ330950	PZ442272
Basidiomycota	Agaricomycetes	Russulales	Peniophoraceae	Scytinostroma	Scytinostroma acystidiatum	LWZ 20190820-8b	S40	PZ330956	PZ442277
Basidiomycota	Agaricomycetes	Russulales	Peniophoraceae	Scytinostroma	Scytinostroma acystidiatum	LWZ 20200818-35a	S110	PZ331426	PZ442664
Basidiomycota	Agaricomycetes	Russulales	Peniophoraceae	Scytinostroma	Scytinostroma macrospermum	LWZ 20200819-28a *	S116	PZ331466	PZ442701
Basidiomycota	Agaricomycetes	Russulales	Peniophoraceae	Scytinostroma	Scytinostroma macrospermum	LWZ 20200819-22b	S118	PZ331461	PZ442696
Basidiomycota	Agaricomycetes	Russulales	Peniophoraceae	Scytinostroma	Scytinostroma phaeosarcum	LWZ 20190810-5b *	S14	PZ330541	PZ441909
Basidiomycota	Agaricomycetes	Russulales	Peniophoraceae	Scytinostroma	Scytinostroma renisporum	LWZ 20190820-10a *	S38		PZ443188
Basidiomycota	Agaricomycetes	Russulales	Peniophoraceae	Scytinostroma	Scytinostroma sp.	LWZ 20190811-31b	S18		PZ441944
Basidiomycota	Agaricomycetes	Russulales	Peniophoraceae	Scytinostroma	Scytinostroma sp.	LWZ 20190811-32b	S18	PZ330580	PZ441946
Basidiomycota	Agaricomycetes	Russulales	Peniophoraceae	Scytinostroma	Scytinostroma sp.	LWZ 20190820-11a	S38	PZ330942	PZ442264
Basidiomycota	Agaricomycetes	Russulales	Peniophoraceae	Scytinostroma	Scytinostroma sp.	LWZ 20200818-25a	S110		PZ443189
Basidiomycota	Agaricomycetes	Russulales	Peniophoraceae	Scytinostroma	Scytinostroma sp.	LWZ 20200818-33a *	S110	PZ331425	PZ442663
Basidiomycota	Agaricomycetes	Russulales	Peniophoraceae	Scytinostroma	Scytinostroma sp.	LWZ 20200925-2c	S151	PZ331679	PZ442888
Basidiomycota	Agaricomycetes	Russulales	Peniophoraceae	Scytinostroma	Scytinostroma sp.	LWZ 20200925-3c	S151	PZ331689
Basidiomycota	Agaricomycetes	Russulales	Peniophoraceae	Vesiculomyces	Vesiculomyces sp.	LWZ 20200818-22b *	S113		PZ443190
Basidiomycota	Agaricomycetes	Russulales	Peniophoraceae	Vararia	Vararia sp. 1	LWZ 20190811-32a	S17	PZ330579	PZ441945
Basidiomycota	Agaricomycetes	Russulales	Peniophoraceae	Vararia	Vararia sp. 1	LWZ 20190811-35a	S17	PZ330585	PZ441949
Basidiomycota	Agaricomycetes	Russulales	Peniophoraceae	Vararia	Vararia sp. 1	LWZ 20190811-25b *	S18	PZ330569	PZ441934
Basidiomycota	Agaricomycetes	Russulales	Peniophoraceae	Vararia	Vararia sp. 1	LWZ 20190811-26b	S18	PZ330571	PZ441936
Basidiomycota	Agaricomycetes	Russulales	Peniophoraceae	Vararia	Vararia sp. 1	LWZ 20190818-30a	S34	PZ330889	PZ442221
Basidiomycota	Agaricomycetes	Russulales	Peniophoraceae	Vararia	Vararia sp. 2	LWZ 20190818-23b	S35	PZ330877	PZ442209
Basidiomycota	Agaricomycetes	Russulales	Peniophoraceae	Vararia	Vararia sp. 2	LWZ 20190818-25b	S35	PZ330881	PZ442213
Basidiomycota	Agaricomycetes	Russulales	Peniophoraceae	Vararia	Vararia sp. 2	LWZ 20200812-56a *	S80	PZ331261	PZ442513
Basidiomycota	Agaricomycetes	Russulales	Peniophoraceae	Vararia	Vararia sp. 3	LWZ 20190811-28a	S17	PZ330574	PZ441939
Basidiomycota	Agaricomycetes	Russulales	Peniophoraceae	Vararia	Vararia sp. 3	LWZ 20190811-23b *	S18	PZ330567	PZ441932
Basidiomycota	Agaricomycetes	Russulales	Russulaceae	Lactarius	Lactarius alpinihirtipes	LWZ 20200813-14a	S86	PZ331275	PZ442523
Basidiomycota	Agaricomycetes	Russulales	Russulaceae	Lactarius	Lactarius alpinihirtipes	LWZ 20200813-16b *	S89	PZ331278	PZ442526
Basidiomycota	Agaricomycetes	Russulales	Russulaceae	Lactarius	Lactarius asiae-orientalis	LWZ 20200925-17c *	S153	PZ331654	PZ442871
Basidiomycota	Agaricomycetes	Russulales	Russulaceae	Lactarius	Lactarius atrii	LWZ 20200923-31a	S140		PZ443191
Basidiomycota	Agaricomycetes	Russulales	Russulaceae	Lactarius	Lactarius atrii	LWZ 20200923-30b	S144		PZ443192
Basidiomycota	Agaricomycetes	Russulales	Russulaceae	Lactarius	Lactarius atrii	LWZ 20200927-55a *	S163	PZ331801	PZ442937
Basidiomycota	Agaricomycetes	Russulales	Russulaceae	Lactarius	Lactarius atrii	LWZ 20200927-58a	S163	PZ331802	PZ442938
Basidiomycota	Agaricomycetes	Russulales	Russulaceae	Lactarius	Lactarius austrorostratus	LWZ 20200925-8c *	S151	PZ331704	PZ442905
Basidiomycota	Agaricomycetes	Russulales	Russulaceae	Lactarius	Lactarius chichuensis	LWZ 20190814-29a *	S27	PZ330715	PZ442057
Basidiomycota	Agaricomycetes	Russulales	Russulaceae	Lactarius	Lactarius decipiens	LWZ 20200925-5a *	S145	PZ331696	PZ442901
Basidiomycota	Agaricomycetes	Russulales	Russulaceae	Lactarius	Lactarius decipiens	LWZ 20200925-14a	S145	PZ331643	PZ442863
Basidiomycota	Agaricomycetes	Russulales	Russulaceae	Lactarius	Lactarius fulvihirtipes	LWZ 20200925-13b *	S148	PZ331642	PZ442862
Basidiomycota	Agaricomycetes	Russulales	Russulaceae	Lactarius	Lactarius hengduanensis	LWZ 20200812-28b *	S83		PZ443193
Basidiomycota	Agaricomycetes	Russulales	Russulaceae	Lactarius	Lactarius hirtipes	LWZ 20200813-18a	S86		PZ443194
Basidiomycota	Agaricomycetes	Russulales	Russulaceae	Lactarius	Lactarius hirtipes	LWZ 20200813-31b *	S90	PZ331304	PZ442549
Basidiomycota	Agaricomycetes	Russulales	Russulaceae	Lactarius	Lactarius hirtipes	LWZ 20200925-21b	S149	PZ331662	PZ442878
Basidiomycota	Agaricomycetes	Russulales	Russulaceae	Lactarius	Lactarius lachungensis	LWZ 20200927-32a *	S161	PZ331766	PZ442915
Basidiomycota	Agaricomycetes	Russulales	Russulaceae	Lactarius	Lactarius obscuratus	LWZ 20190812-26a	S23	PZ330644
Basidiomycota	Agaricomycetes	Russulales	Russulaceae	Lactarius	Lactarius obscuratus	LWZ 20200808-16a *	S64	PZ331094	PZ442388
Basidiomycota	Agaricomycetes	Russulales	Russulaceae	Lactarius	Lactarius olivaceoglutinus	LWZ 20190818-9b *	S35	PZ330908	PZ442235
Basidiomycota	Agaricomycetes	Russulales	Russulaceae	Lactarius	Lactarius olivaceoglutinus	LWZ 20190818-34b	S35	PZ330894	PZ442225
Basidiomycota	Agaricomycetes	Russulales	Russulaceae	Lactarius	Lactarius pseudofragilis	LWZ 20200813-21b *	S89	PZ331287	PZ442534
Basidiomycota	Agaricomycetes	Russulales	Russulaceae	Lactarius	Lactarius pseudohatsudake	LWZ 20190809-3a	S7	PZ330495	PZ441873
Basidiomycota	Agaricomycetes	Russulales	Russulaceae	Lactarius	Lactarius pseudohatsudake	LWZ 20190809-4a	S7	PZ330504
Basidiomycota	Agaricomycetes	Russulales	Russulaceae	Lactarius	Lactarius pseudohatsudake	LWZ 20200810-15a	S73	PZ331185
Basidiomycota	Agaricomycetes	Russulales	Russulaceae	Lactarius	Lactarius pseudohatsudake	LWZ 20200810-21b *	S76	PZ331191
Basidiomycota	Agaricomycetes	Russulales	Russulaceae	Lactarius	Lactarius pseudohatsudake	LWZ 20200927-48b	S170	PZ331790	PZ442928
Basidiomycota	Agaricomycetes	Russulales	Russulaceae	Lactarius	Lactarius sinozonarius	LWZ 20200925-44a *	S147	PZ331693	PZ442899
Basidiomycota	Agaricomycetes	Russulales	Russulaceae	Lactarius	Lactarius sp. 1	LWZ 20200925-42a *	S147		PZ443195
Basidiomycota	Agaricomycetes	Russulales	Russulaceae	Lactarius	Lactarius sp. 2	LWZ 20190818-24b	S35	PZ330879	PZ442211
Basidiomycota	Agaricomycetes	Russulales	Russulaceae	Lactarius	Lactarius sp. 2	LWZ 20200815-14b *	S98	PZ331337	PZ442577
Basidiomycota	Agaricomycetes	Russulales	Russulaceae	Lactifluus	Lactifluus glaucescens	LWZ 20200812-38a *	S79	PZ331242
Basidiomycota	Agaricomycetes	Russulales	Russulaceae	Lactifluus	Lactifluus glaucescens	LWZ 20200812-56b	S84		PZ443196
Basidiomycota	Agaricomycetes	Russulales	Russulaceae	Lactifluus	Lactifluus pinguis	LWZ 20200809-53a *	S68	PZ331167	PZ442429
Basidiomycota	Agaricomycetes	Russulales	Russulaceae	Lactifluus	Lactifluus versiformis	LWZ 20200812-52a	S80		PZ443197
Basidiomycota	Agaricomycetes	Russulales	Russulaceae	Lactifluus	Lactifluus versiformis	LWZ 20200812-53a *	S80	PZ331256	PZ442508
Basidiomycota	Agaricomycetes	Russulales	Russulaceae	Russula	Russula atroglauca	LWZ 20200813-15a *	S86		PZ443198
Basidiomycota	Agaricomycetes	Russulales	Russulaceae	Russula	Russula aurora	LWZ 20200812-11a	S77	PZ331204
Basidiomycota	Agaricomycetes	Russulales	Russulaceae	Russula	Russula aurora	LWZ 20200812-6b *	S81	PZ331267	PZ442517
Basidiomycota	Agaricomycetes	Russulales	Russulaceae	Russula	Russula azurea	LWZ 20200812-46a *	S80	PZ331248	PZ442500
Basidiomycota	Agaricomycetes	Russulales	Russulaceae	Russula	Russula azurea	LWZ 20200812-10b	S81	PZ331203	PZ442461
Basidiomycota	Agaricomycetes	Russulales	Russulaceae	Russula	Russula azurea	LWZ 20200812-39b	S83	PZ331244	PZ442496
Basidiomycota	Agaricomycetes	Russulales	Russulaceae	Russula	Russula brevipes	LWZ 20190808-20a *	S4	PZ330419	PZ441808
Basidiomycota	Agaricomycetes	Russulales	Russulaceae	Russula	Russula brevipes	LWZ 20190818-37b	S35		PZ443199
Basidiomycota	Agaricomycetes	Russulales	Russulaceae	Russula	Russula cessans	LWZ 20200812-24b *	S82		PZ443200
Basidiomycota	Agaricomycetes	Russulales	Russulaceae	Russula	Russula claroflava	LWZ 20190809-38a *	S11		PZ443201
Basidiomycota	Agaricomycetes	Russulales	Russulaceae	Russula	Russula compactoides	LWZ 20190809-9b *	S10	PZ330512	PZ441888
Basidiomycota	Agaricomycetes	Russulales	Russulaceae	Russula	Russula cyanoxantha	LWZ 20200812-9a	S77	PZ331268
Basidiomycota	Agaricomycetes	Russulales	Russulaceae	Russula	Russula cyanoxantha	LWZ 20200815-11a *	S92	PZ331331	PZ442571
Basidiomycota	Agaricomycetes	Russulales	Russulaceae	Russula	Russula fanjing	LWZ 20200921-14b *	S127	PZ331492	PZ442726
Basidiomycota	Agaricomycetes	Russulales	Russulaceae	Russula	Russula fanjing	LWZ 20200925-1b	S148	PZ331658	PZ442874
Basidiomycota	Agaricomycetes	Russulales	Russulaceae	Russula	Russula foetens	LWZ 20200813-27a *	S86	PZ331297	PZ442544
Basidiomycota	Agaricomycetes	Russulales	Russulaceae	Russula	Russula fragilis	LWZ 20200812-21a *	S78	PZ331221	PZ442475
Basidiomycota	Agaricomycetes	Russulales	Russulaceae	Russula	Russula fragilis	LWZ 20200813-21a	S86		PZ443202
Basidiomycota	Agaricomycetes	Russulales	Russulaceae	Russula	Russula fragilis	LWZ 20200813-20b	S89		PZ443203
Basidiomycota	Agaricomycetes	Russulales	Russulaceae	Russula	Russula grata	LWZ 20200812-19a *	S78	PZ331216	PZ442471
Basidiomycota	Agaricomycetes	Russulales	Russulaceae	Russula	Russula grata	LWZ 20200812-19b	S82	PZ331217	PZ442472
Basidiomycota	Agaricomycetes	Russulales	Russulaceae	Russula	Russula heterochroa	LWZ 20200923-34b *	S144	PZ331625	PZ442846
Basidiomycota	Agaricomycetes	Russulales	Russulaceae	Russula	Russula hookeri	LWZ 20190809-40a	S11	PZ330497
Basidiomycota	Agaricomycetes	Russulales	Russulaceae	Russula	Russula hookeri	LWZ 20200809-43a *	S67	PZ331156	PZ442424
Basidiomycota	Agaricomycetes	Russulales	Russulaceae	Russula	Russula indocatillus	LWZ 20200812-16a *	S78	PZ331211	PZ442466
Basidiomycota	Agaricomycetes	Russulales	Russulaceae	Russula	Russula leucomarginata	LWZ 20190818-1a	S34	PZ330869	PZ442201
Basidiomycota	Agaricomycetes	Russulales	Russulaceae	Russula	Russula leucomarginata	LWZ 20200810-9a	S72	PZ331200	PZ442459
Basidiomycota	Agaricomycetes	Russulales	Russulaceae	Russula	Russula leucomarginata	LWZ 20200927-34a	S161	PZ331768	PZ442916
Basidiomycota	Agaricomycetes	Russulales	Russulaceae	Russula	Russula leucomarginata	LWZ 20200927-49a	S162	PZ331792	PZ442930
Basidiomycota	Agaricomycetes	Russulales	Russulaceae	Russula	Russula leucomarginata	LWZ 20200927-59a *	S163	PZ331803	PZ442939
Basidiomycota	Agaricomycetes	Russulales	Russulaceae	Russula	Russula leucomarginata	LWZ 20200927-50b	S170	PZ331795
Basidiomycota	Agaricomycetes	Russulales	Russulaceae	Russula	Russula lotus	LWZ 20200819-5b *	S117	PZ331477	PZ442711
Basidiomycota	Agaricomycetes	Russulales	Russulaceae	Russula	Russula luteotacta	LWZ 20200812-30b *	S83		PZ443204
Basidiomycota	Agaricomycetes	Russulales	Russulaceae	Russula	Russula nitida	LWZ 20200925-10c *	S151		PZ443205
Basidiomycota	Agaricomycetes	Russulales	Russulaceae	Russula	Russula nobilis	LWZ 20200813-39a *	S87	PZ331317	PZ442559
Basidiomycota	Agaricomycetes	Russulales	Russulaceae	Russula	Russula pallidospora	LWZ 20200812-31a *	S79		PZ443206
Basidiomycota	Agaricomycetes	Russulales	Russulaceae	Russula	Russula peckii	LWZ 20190809-17a *	S8	PZ330474	PZ441857
Basidiomycota	Agaricomycetes	Russulales	Russulaceae	Russula	Russula pseudokrombholzii	LWZ 20200927-43b *	S170	PZ331786	PZ442926
Basidiomycota	Agaricomycetes	Russulales	Russulaceae	Russula	Russula puellaris	LWZ 20190809-14a	S8	PZ330470	PZ441853
Basidiomycota	Agaricomycetes	Russulales	Russulaceae	Russula	Russula puellaris	LWZ 20200813-25b	S90	PZ331294	PZ442541
Basidiomycota	Agaricomycetes	Russulales	Russulaceae	Russula	Russula puellaris	LWZ 20200927-54a *	S163	PZ331800	PZ442936
Basidiomycota	Agaricomycetes	Russulales	Russulaceae	Russula	Russula puellaris	LWZ 20200927-25b	S168		PZ443207
Basidiomycota	Agaricomycetes	Russulales	Russulaceae	Russula	Russula punicea	LWZ 20200813-27b	S90		PZ443208
Basidiomycota	Agaricomycetes	Russulales	Russulaceae	Russula	Russula punicea	LWZ 20200813-29b *	S90	PZ331299	PZ442545
Basidiomycota	Agaricomycetes	Russulales	Russulaceae	Russula	Russula rosea	LWZ 20200812-23b	S82	PZ331223	PZ442477
Basidiomycota	Agaricomycetes	Russulales	Russulaceae	Russula	Russula rosea	LWZ 20200813-35b *	S90	PZ331311	PZ442554
Basidiomycota	Agaricomycetes	Russulales	Russulaceae	Russula	Russula xerampelina	LWZ 20200812-51b	S84	PZ331254	PZ442506
Basidiomycota	Agaricomycetes	Russulales	Russulaceae	Russula	Russula xerampelina	LWZ 20200927-29c *	S175	PZ331760
Basidiomycota	Agaricomycetes	Russulales	Russulaceae	Russula	Russula sp. 1	LWZ 20200927-50c *	S177	PZ331796	PZ442932
Basidiomycota	Agaricomycetes	Russulales	Russulaceae	Russula	Russula sp. 2	LWZ 20200808-17a *	S64	PZ331095	PZ442389
Basidiomycota	Agaricomycetes	Russulales	Russulaceae	Russula	Russula sp. 3	LWZ 20200809-69a *	S68	PZ331176	PZ442440
Basidiomycota	Agaricomycetes	Russulales	Stereaceae	Acanthobasidium	Acanthobasidium penicillatum	LWZ 20190809-12b *	S10	PZ330468	PZ441851
Basidiomycota	Agaricomycetes	Russulales	Stereaceae	Acanthophysellum	Acanthophysellum canadense	LWZ 20190818-5a	S34	PZ330901	PZ442230
Basidiomycota	Agaricomycetes	Russulales	Stereaceae	Acanthophysellum	Acanthophysellum canadense	LWZ 20200810-5a	S72	PZ331194	PZ442453
Basidiomycota	Agaricomycetes	Russulales	Stereaceae	Acanthophysellum	Acanthophysellum canadense	LWZ 20200810-3b *	S75	PZ331192	PZ442451
Basidiomycota	Agaricomycetes	Russulales	Stereaceae	Aleurodiscus	Aleurodiscus cerussatus	LWZ 20190818-31a	S34	PZ330890	PZ442222
Basidiomycota	Agaricomycetes	Russulales	Stereaceae	Aleurodiscus	Aleurodiscus cerussatus	LWZ 20200809-40a *	S67	PZ331152	PZ442421
Basidiomycota	Agaricomycetes	Russulales	Stereaceae	Aleurodiscus	Aleurodiscus grantii	LWZ 20190808-19b	S5	PZ330416	PZ441805
Basidiomycota	Agaricomycetes	Russulales	Stereaceae	Aleurodiscus	Aleurodiscus grantii	LWZ 20190808-20b	S5	PZ330420	PZ441809
Basidiomycota	Agaricomycetes	Russulales	Stereaceae	Aleurodiscus	Aleurodiscus grantii	LWZ 20190818-11a *	S34	PZ330854	PZ442187
Basidiomycota	Agaricomycetes	Russulales	Stereaceae	Aleurodiscus	Aleurodiscus grantii	LWZ 20200921-7a	S121	PZ331551	PZ442780
Basidiomycota	Agaricomycetes	Russulales	Stereaceae	Aleurodiscus	Aleurodiscus isabellinus	LWZ 20190814-40a	S27		PZ443209
Basidiomycota	Agaricomycetes	Russulales	Stereaceae	Aleurodiscus	Aleurodiscus isabellinus	LWZ 20190814-3b	S28	PZ330732
Basidiomycota	Agaricomycetes	Russulales	Stereaceae	Aleurodiscus	Aleurodiscus isabellinus	LWZ 20190914-6	S44		PZ442318
Basidiomycota	Agaricomycetes	Russulales	Stereaceae	Aleurodiscus	Aleurodiscus isabellinus	LWZ 20190914-14	S44		PZ443210
Basidiomycota	Agaricomycetes	Russulales	Stereaceae	Aleurodiscus	Aleurodiscus isabellinus	LWZ 20200819-11a *	S114	PZ331441
Basidiomycota	Agaricomycetes	Russulales	Stereaceae	Aleurodiscus	Aleurodiscus pinicola	LWZ 20190809-15b	S10		PZ443211
Basidiomycota	Agaricomycetes	Russulales	Stereaceae	Aleurodiscus	Aleurodiscus pinicola	LWZ 20190811-50b *	S18	PZ330613	PZ441971
Basidiomycota	Agaricomycetes	Russulales	Stereaceae	Aleurodiscus	Aleurodiscus sichuanensis	LWZ 20200813-19b *	S89	PZ331283
Basidiomycota	Agaricomycetes	Russulales	Stereaceae	Aleurodiscus	Aleurodiscus tropicus	LWZ 20190814-3a *	S27	PZ330731	PZ442070
Basidiomycota	Agaricomycetes	Russulales	Stereaceae	Aleurodiscus	Aleurodiscus tropicus	LWZ 20200925-19b	S148		PZ443212
Basidiomycota	Agaricomycetes	Russulales	Stereaceae	Aleurodiscus	Aleurodiscus wakefieldiae	LWZ 20200819-7a	S114	PZ331480	PZ442714
Basidiomycota	Agaricomycetes	Russulales	Stereaceae	Aleurodiscus	Aleurodiscus wakefieldiae	LWZ 20200819-9a *	S114	PZ331484	PZ442718
Basidiomycota	Agaricomycetes	Russulales	Stereaceae	Aleurodiscus	Aleurodiscus sp.	LWZ 20190819-31b	S37		PZ443213
Basidiomycota	Agaricomycetes	Russulales	Stereaceae	Aleurodiscus	Aleurodiscus sp.	LWZ 20190819-32b *	S37	PZ330930	PZ442252
Basidiomycota	Agaricomycetes	Russulales	Stereaceae	Aleurodiscus	Aleurodiscus sp.	LWZ 20200923-29a	S140	PZ331617
Basidiomycota	Agaricomycetes	Russulales	Stereaceae	Conferticium	Conferticium ochraceum	LWZ 20190913-2 *	S42	PZ330969	PZ442289
Basidiomycota	Agaricomycetes	Russulales	Stereaceae	Conferticium	Conferticium ravum	LWZ 20190810-34b *	S14		PZ443214
Basidiomycota	Agaricomycetes	Russulales	Stereaceae	Gloeocystidiellum	Gloeocystidiellum yunnanense	LWZ 20200925-15a *	S145	PZ331646	PZ442866
Basidiomycota	Agaricomycetes	Russulales	Stereaceae	Stereum	Stereum complicatum	LWZ 20190814-16b	S28		PZ443215
Basidiomycota	Agaricomycetes	Russulales	Stereaceae	Stereum	Stereum complicatum	LWZ 20190912-3	S41	PZ330959	PZ442280
Basidiomycota	Agaricomycetes	Russulales	Stereaceae	Stereum	Stereum complicatum	LWZ 20200812-54b	S84	PZ331258	PZ442510
Basidiomycota	Agaricomycetes	Russulales	Stereaceae	Stereum	Stereum complicatum	LWZ 20200813-37b *	S90	PZ331314	PZ442556
Basidiomycota	Agaricomycetes	Russulales	Stereaceae	Stereum	Stereum gausapatum	LWZ 20190808-1a	S4	PZ330417	PZ441806
Basidiomycota	Agaricomycetes	Russulales	Stereaceae	Stereum	Stereum gausapatum	LWZ 20190808-10b	S5	PZ330406	PZ441797
Basidiomycota	Agaricomycetes	Russulales	Stereaceae	Stereum	Stereum gausapatum	LWZ 20200812-47a	S80	PZ331250
Basidiomycota	Agaricomycetes	Russulales	Stereaceae	Stereum	Stereum gausapatum	LWZ 20200812-2b *	S81	PZ331233	PZ442486
Basidiomycota	Agaricomycetes	Russulales	Stereaceae	Stereum	Stereum hirsutum	LWZ 20190812-24a	S23	PZ330641	PZ441993
Basidiomycota	Agaricomycetes	Russulales	Stereaceae	Stereum	Stereum hirsutum	LWZ 20190812-27b	S24	PZ330646	PZ441996
Basidiomycota	Agaricomycetes	Russulales	Stereaceae	Stereum	Stereum hirsutum	LWZ 20190812-33b *	S24	PZ330658	PZ442007
Basidiomycota	Agaricomycetes	Russulales	Stereaceae	Stereum	Stereum hirsutum	LWZ 20190814-38a	S27	PZ330729	PZ442068
Basidiomycota	Agaricomycetes	Russulales	Stereaceae	Stereum	Stereum hirsutum	LWZ 20190915-1	S46		PZ443216
Basidiomycota	Agaricomycetes	Russulales	Stereaceae	Stereum	Stereum hirsutum	LWZ 20200927-6a	S158	PZ331809
Basidiomycota	Agaricomycetes	Russulales	Stereaceae	Stereum	Stereum lithocarpi	LWZ 20190814-22a *	S27	PZ330702
Basidiomycota	Agaricomycetes	Russulales	Stereaceae	Stereum	Stereum rugosum	LWZ 20190811-27b *	S18	PZ330573	PZ441938
Basidiomycota	Agaricomycetes	Russulales	Stereaceae	Stereum	Stereum sanguinolentum	LWZ 20190812-10b	S22	PZ330624	PZ441980
Basidiomycota	Agaricomycetes	Russulales	Stereaceae	Stereum	Stereum sanguinolentum	LWZ 20190812-35b	S24	PZ330661
Basidiomycota	Agaricomycetes	Russulales	Stereaceae	Stereum	Stereum sanguinolentum	LWZ 20190818-18a	S34	PZ330865	PZ442197
Basidiomycota	Agaricomycetes	Russulales	Stereaceae	Stereum	Stereum sanguinolentum	LWZ 20190818-5b	S35	PZ330902
Basidiomycota	Agaricomycetes	Russulales	Stereaceae	Stereum	Stereum sanguinolentum	LWZ 20190918-9	S55		PZ443217
Basidiomycota	Agaricomycetes	Russulales	Stereaceae	Stereum	Stereum sanguinolentum	LWZ 20190918-21	S54		PZ443218
Basidiomycota	Agaricomycetes	Russulales	Stereaceae	Stereum	Stereum sanguinolentum	LWZ 20200807-8b	S62	PZ331092	PZ442387
Basidiomycota	Agaricomycetes	Russulales	Stereaceae	Stereum	Stereum sanguinolentum	LWZ 20200807-23b *	S62	PZ331079	PZ442381
Basidiomycota	Agaricomycetes	Russulales	Stereaceae	Stereum	Stereum sanguinolentum	LWZ 20200808-1a	S63	PZ331098
Basidiomycota	Agaricomycetes	Russulales	Stereaceae	Stereum	Stereum sanguinolentum	LWZ 20200808-13a	S63		PZ443219
Basidiomycota	Agaricomycetes	Russulales	Stereaceae	Stereum	Stereum sanguinolentum	LWZ 20200809-21a	S66	PZ331120	PZ442404
Basidiomycota	Agaricomycetes	Russulales	Stereaceae	Stereum	Stereum sanguinolentum	LWZ 20200810-6a	S72	PZ331196	PZ442455
Basidiomycota	Agaricomycetes	Russulales	Stereaceae	Stereum	Stereum sanguinolentum	LWZ 20200810-5b	S75	PZ331195	PZ442454
Basidiomycota	Agaricomycetes	Russulales	Stereaceae	Stereum	Stereum sanguinolentum	LWZ 20200810-9b	S75	PZ331201	PZ442460
Basidiomycota	Agaricomycetes	Russulales	Stereaceae	Stereum	Stereum sanguinolentum	LWZ 20200810-10b	S75		PZ443220
Basidiomycota	Agaricomycetes	Russulales	Stereaceae	Stereum	Stereum sanguinolentum	LWZ 20200921-8a	S121		PZ443221
Basidiomycota	Agaricomycetes	Russulales	Stereaceae	Stereum	Stereum sanguinolentum	LWZ 20200922-8b	S135		PZ443222
Basidiomycota	Agaricomycetes	Russulales	Stereaceae	Stereum	Stereum subtomentosum	LWZ 20190913-10 *	S42	PZ330961
Basidiomycota	Agaricomycetes	Russulales	Stereaceae	Stereum	Stereum sp.	LWZ 20200818-1a	S108	PZ331407	PZ442645
Basidiomycota	Agaricomycetes	Russulales	Stereaceae	Stereum	Stereum sp.	LWZ 20200818-9a *	S109	PZ331439
Basidiomycota	Agaricomycetes	Russulales	Stereaceae	Xylobolus	Xylobolus frustulatus	LWZ 20190814-15b *	S28		PZ443223
Basidiomycota	Agaricomycetes	Russulales	Stereaceae	Xylobolus	Xylobolus frustulatus	LWZ 20190814-22b	S28		PZ443224
Basidiomycota	Agaricomycetes	Sebacinales	Sebacinaceae	Sebacina	Sebacina sp.	LWZ 20190816-7b *	S31	PZ330810	PZ442146
Basidiomycota	Agaricomycetes	Stereopsidales	Stereopsidaceae	Stereopsis	Stereopsis hiscens	LWZ 20190814-23a *	S27	PZ330703	PZ442046
Basidiomycota	Agaricomycetes	Stereopsidales	Stereopsidaceae	Stereopsis	Stereopsis humphreyi	LWZ 20200812-6a *	S77	PZ331266
Basidiomycota	Agaricomycetes	Thelephorales	Bankeraceae	Sarcodon	Sarcodon imbricatus	LWZ 20190808-46b *	S5	PZ330457	PZ441840
Basidiomycota	Agaricomycetes	Thelephorales	Thelephoraceae	Thelephora	Thelephora anthocephala	LWZ 20190918-3 *	S54	PZ331044
Basidiomycota	Agaricomycetes	Thelephorales	Thelephoraceae	Thelephora	Thelephora terrestris	LWZ 20200809-24a *	S67	PZ331126	PZ442409
Basidiomycota	Agaricomycetes	Thelephorales	Thelephoraceae	Tomentella	Tomentella sp. 1	LWZ 20190811-38b *	S18	PZ330592
Basidiomycota	Agaricomycetes	Thelephorales	Thelephoraceae	Tomentella	Tomentella sp. 2	LWZ 20190807-18b *	S3		PZ441767
Basidiomycota	Agaricomycetes	Thelephorales	Thelephoraceae	Tomentellopsis	Tomentellopsis sp.	LWZ 20190818-17b *	S35	PZ330864
Basidiomycota	Agaricomycetes	Trechisporales	Hydnodontaceae	Brevicellicium	Brevicellicium olivascens	LWZ 20190918-13 *	S55	PZ331032
Basidiomycota	Agaricomycetes	Trechisporales	Hydnodontaceae	Fibrodontia	Fibrodontia austrosinensis	LWZ 20190820-11b *	S40	PZ330943	PZ442265
Basidiomycota	Agaricomycetes	Trechisporales	Hydnodontaceae	Subulicystidium	Subulicystidium perlongisporum	LWZ 20190816-24a *	S30	PZ330767	PZ442105
Basidiomycota	Agaricomycetes	Trechisporales	Hydnodontaceae	Trechispora	Trechispora confinis	LWZ 20200809-30b *	S71	PZ331136
Basidiomycota	Agaricomycetes	Trechisporales	Hydnodontaceae	Trechispora	Trechispora larssonii	LWZ 20190816-39a *	S30	PZ330797	PZ442134
Basidiomycota	Agaricomycetes	Trechisporales	Hydnodontaceae	Trechispora	Trechispora larssonii	LWZ 20190817-11a	S32	PZ330813	PZ442148
Basidiomycota	Agaricomycetes	Trechisporales	Hydnodontaceae	Trechispora	Trechispora larssonii	LWZ 20200818-10b	S112		PZ443225
Basidiomycota	Agaricomycetes	Trechisporales	Hydnodontaceae	Trechispora	Trechispora subhymenocystis	LWZ 20190818-29b *	S35	PZ330886	PZ442218
Basidiomycota	Agaricomycetes	Trechisporales	Hydnodontaceae	Trechispora	Trechispora subhymenocystis	LWZ 20190818-32b	S35		PZ443226
Basidiomycota	Agaricomycetes	Trechisporales	Hydnodontaceae	Trechispora	Trechispora sp.	LWZ 20190809-10b	S10	PZ330465	PZ441848
Basidiomycota	Agaricomycetes	Trechisporales	Hydnodontaceae	Trechispora	Trechispora sp.	LWZ 20200818-4b *	S111	PZ331432	PZ442668
Basidiomycota	Agaricomycetes	Trechisporales	Hydnodontaceae	Trechispora	Trechispora sp.	LWZ 20200921-33a	S123		PZ443227
Basidiomycota	Agaricomycetes	Xenasmatales	Xenasmataceae	Xenasmatella	Xenasmatella ailaoshanensis	LWZ 20200921-25a *	S123	PZ331506
Basidiomycota	Agaricomycetes	Xenasmatales	Xenasmataceae	Xenasmatella	Xenasmatella ardosiaca	LWZ 20190811-37a	S17	PZ330589
Basidiomycota	Agaricomycetes	Xenasmatales	Xenasmataceae	Xenasmatella	Xenasmatella ardosiaca	LWZ 20190811-40a	S17	PZ330595
Basidiomycota	Agaricomycetes	Xenasmatales	Xenasmataceae	Xenasmatella	Xenasmatella ardosiaca	LWZ 20190819-14b	S37	PZ330915
Basidiomycota	Agaricomycetes	Xenasmatales	Xenasmataceae	Xenasmatella	Xenasmatella ardosiaca	LWZ 20200921-18a	S122	PZ331497	PZ442731
Basidiomycota	Agaricomycetes	Xenasmatales	Xenasmataceae	Xenasmatella	Xenasmatella ardosiaca	LWZ 20200925-10a *	S145	PZ331638
Basidiomycota	Agaricomycetes	Xenasmatales	Xenasmataceae	Xenasmatella	Xenasmatella ardosiaca	LWZ 20200926-4b	S155	PZ331716
Basidiomycota	Agaricomycetes	Xenasmatales	Xenasmataceae	Xenasmatella	Xenasmatella gossypina	LWZ 20190819-3a *	S36	PZ330931	PZ442253
Basidiomycota	Agaricomycetes	Xenasmatales	Xenasmataceae	Xenasmatella	Xenasmatella gossypina	LWZ 20190819-18b	S37		PZ443228
Basidiomycota	Agaricomycetes	Xenasmatales	Xenasmataceae	Xenasmatella	Xenasmatella gossypina	LWZ 20200818-25b	S113	PZ331414	PZ442653
Basidiomycota	Agaricomycetes	Xenasmatales	Xenasmataceae	Xenasmatella	Xenasmatella hjortstamii	LWZ 20200819-29a *	S116	PZ331468	PZ442702
Basidiomycota	Agaricomycetes	Xenasmatales	Xenasmataceae	Xenasmatella	Xenasmatella hjortstamii	LWZ 20200819-30a	S116	PZ331472	PZ442706
Basidiomycota	Agaricomycetes	Xenasmatales	Xenasmataceae	Xenasmatella	Xenasmatella hjortstamii	LWZ 20200819-28b	S119	PZ331467
Basidiomycota	Agaricomycetes	Xenasmatales	Xenasmataceae	Xenasmatella	Xenasmatella wuliangshanensis	LWZ 20190915-7 *	S47	PZ331013	PZ442328
Basidiomycota	Agaricomycetes	Xenasmatales	Xenasmataceae	Xenasmatella	Xenasmatella sp. 1	LWZ 20200922-28b *	S136	PZ331579
Basidiomycota	Agaricomycetes	Xenasmatales	Xenasmataceae	Xenasmatella	Xenasmatella sp. 2	LWZ 20200819-9b *	S117	PZ331485	PZ442719
Basidiomycota	Agaricomycetes	Xenasmatales	Xenasmataceae	Xenasmatella	Xenasmatella sp. 3	LWZ 20190812-23a	S23	PZ330640	PZ441992
Basidiomycota	Agaricomycetes	Xenasmatales	Xenasmataceae	Xenasmatella	Xenasmatella sp. 3	LWZ 20200927-31b *	S168	PZ331765
Basidiomycota	Dacrymycetes	Dacrymycetales	Dacrymycetaceae	Calocera	Calocera sinensis	LWZ 20200812-24a *	S78	PZ331224	PZ442478
Basidiomycota	Dacrymycetes	Dacrymycetales	Dacrymycetaceae	Calocera	Calocera tibetica	LWZ 20190808-25a *	S4	PZ330429	PZ441817
Basidiomycota	Dacrymycetes	Dacrymycetales	Dacrymycetaceae	Calocera	Calocera viscosa	LWZ 20190811-36b *	S18	PZ330588	PZ441952
Basidiomycota	Dacrymycetes	Dacrymycetales	Dacrymycetaceae	Calocera	Calocera viscosa	LWZ 20200810-17a	S74	PZ331187	PZ442447
Basidiomycota	Dacrymycetes	Dacrymycetales	Dacrymycetaceae	Calocera	Calocera viscosa	LWZ 20200812-29b	S83	PZ331231	PZ442485
Basidiomycota	Dacrymycetes	Dacrymycetales	Dacrymycetaceae	Calocera	Calocera sp.	LWZ 20190807-6b *	S3	PZ330400	PZ441793
Basidiomycota	Dacrymycetes	Dacrymycetales	Dacrymycetaceae	Calocera	Calocera sp.	LWZ 20190810-15b	S14	PZ330518	PZ441891
Basidiomycota	Dacrymycetes	Dacrymycetales	Dacrymycetaceae	Calocera	Calocera sp.	LWZ 20200927-35a	S161		PZ443229
Basidiomycota	Dacrymycetes	Dacrymycetales	Dacrymycetaceae	Calocera	Calocera sp.	LWZ 20200927-49b	S170		PZ443230
Basidiomycota	Dacrymycetes	Dacrymycetales	Dacrymycetaceae	Dacrymyces	Dacrymyces spathularia	LWZ 20190810-8a *	S13	PZ330546	PZ441913
Basidiomycota	Dacrymycetes	Dacrymycetales	Dacrymycetaceae	Dacrymyces	Dacrymyces spathularia	LWZ 20190811-13b	S16	PZ330556	PZ441922
Basidiomycota	Dacrymycetes	Dacrymycetales	Dacrymycetaceae	Dacrymyces	Dacrymyces spathularia	LWZ 20200808-11a	S63	PZ331093
Basidiomycota	Dacrymycetes	Dacrymycetales	Dacrymycetaceae	Dacrymyces	Dacrymyces spathularia	LWZ 20200817-12a	S103	PZ331374	PZ442613
Basidiomycota	Dacrymycetes	Dacrymycetales	Dacrymycetaceae	Dacrymyces	Dacrymyces spathularia	LWZ 20200817-16a	S103	PZ331379	PZ442618
Basidiomycota	Dacrymycetes	Dacrymycetales	Dacrymycetaceae	Dacrymyces	Dacrymyces stillatus	LWZ 20200812-12a *	S77	PZ331206
Basidiomycota	Dacrymycetes	Dacrymycetales	Dacrymycetaceae	Dacrymyces	Dacrymyces subalpinus	LWZ 20190807-17a	S1	PZ330365	PZ441766
Basidiomycota	Dacrymycetes	Dacrymycetales	Dacrymycetaceae	Dacrymyces	Dacrymyces subalpinus	LWZ 20190807-20a	S2	PZ330369	PZ441770
Basidiomycota	Dacrymycetes	Dacrymycetales	Dacrymycetaceae	Dacrymyces	Dacrymyces subalpinus	LWZ 20190807-24a	S2	PZ330377	PZ441778
Basidiomycota	Dacrymycetes	Dacrymycetales	Dacrymycetaceae	Dacrymyces	Dacrymyces subalpinus	LWZ 20190807-29b	S3	PZ330387	PZ441784
Basidiomycota	Dacrymycetes	Dacrymycetales	Dacrymycetaceae	Dacrymyces	Dacrymyces subalpinus	LWZ 20190808-5a	S4	PZ330459
Basidiomycota	Dacrymycetes	Dacrymycetales	Dacrymycetaceae	Dacrymyces	Dacrymyces subalpinus	LWZ 20190809-14b	S10	PZ330471	PZ441854
Basidiomycota	Dacrymycetes	Dacrymycetales	Dacrymycetaceae	Dacrymyces	Dacrymyces subalpinus	LWZ 20190918-15	S54		PZ443231
Basidiomycota	Dacrymycetes	Dacrymycetales	Dacrymycetaceae	Dacrymyces	Dacrymyces subalpinus	LWZ 20190918-17	S54	PZ331035	PZ442347
Basidiomycota	Dacrymycetes	Dacrymycetales	Dacrymycetaceae	Dacrymyces	Dacrymyces subalpinus	LWZ 20200923-30a	S140	PZ331621	PZ442842
Basidiomycota	Dacrymycetes	Dacrymycetales	Dacrymycetaceae	Dacrymyces	Dacrymyces subalpinus	LWZ 20200927-38a *	S161	PZ331774	PZ442918
Basidiomycota	Dacrymycetes	Dacrymycetales	Dacrymycetaceae	Dacrymyces	Dacrymyces sp. 1	LWZ 20190913-5 *	S42	PZ330981	PZ442301
Basidiomycota	Dacrymycetes	Dacrymycetales	Dacrymycetaceae	Dacrymyces	Dacrymyces sp. 2	LWZ 20190810-3a	S13	PZ330537	PZ441905
Basidiomycota	Dacrymycetes	Dacrymycetales	Dacrymycetaceae	Dacrymyces	Dacrymyces sp. 2	LWZ 20190810-14b	S14	PZ330517
Basidiomycota	Dacrymycetes	Dacrymycetales	Dacrymycetaceae	Dacrymyces	Dacrymyces sp. 2	LWZ 20200921-4a *	S121	PZ331542	PZ442771
Basidiomycota	Dacrymycetes	Dacrymycetales	Dacrymycetaceae	Dacrymyces	Dacrymyces sp. 2	LWZ 20200921-5b	S126		PZ443232
Basidiomycota	Dacrymycetes	Dacrymycetales	Dacrymycetaceae	Dacrymyces	Dacrymyces sp. 3	LWZ 20190913-28 *	S43		PZ443233
Basidiomycota	Dacrymycetes	Dacrymycetales	Dacrymycetaceae	Dacrymyces	Dacrymyces sp. 4	LWZ 20190919-13 *	S56		PZ443234
Basidiomycota	Dacrymycetes	Dacrymycetales	Dacrymycetaceae	Ditiola	Ditiola sp.	LWZ 20200818-14a *	S109	PZ331401	PZ442639
Basidiomycota	Tremellomycetes	Tremellales	Naemateliaceae	Naematelia	Naematelia aurantialba	LWZ 20190919-7 *	S56	PZ331054
Basidiomycota	Tremellomycetes	Tremellales	Tremellaceae	Tremella	Tremella cerebriformis	LWZ 20190812-35a *	S23	PZ330660
Basidiomycota	Tremellomycetes	Tremellales	Tremellaceae	Tremella	Tremella samoensis	LWZ 20190810-30b	S14	PZ330534	PZ441903
Basidiomycota	Tremellomycetes	Tremellales	Tremellaceae	Tremella	Tremella samoensis	LWZ 20190814-13a *	S27	PZ330688
Basidiomycota	Tremellomycetes	Tremellales	Tremellaceae	Tremella	Tremella sp. 1	LWZ 20190814-12b	S28	PZ330687
Basidiomycota	Tremellomycetes	Tremellales	Tremellaceae	Tremella	Tremella sp. 1	LWZ 20200815-1b *	S96	PZ331346	PZ442585
Basidiomycota	Tremellomycetes	Tremellales	Tremellaceae	Tremella	Tremella sp. 2	LWZ 20190816-22a *	S30	PZ330763	PZ442101
