# Supplementary material for: Assessing macrofungal diversity to identify conservation priority areas: a case study from the southern section of the Hengduan Mountains, China
Source: IMA Fungus. 2026 Jun 12;17:e168781. doi: 10.3897/imafungus.17.168781 (PMC13282625; doi:10.3897/imafungus.17.168781)
Supplement: Supplementary material 2 — Supplementary information 2 [file imafungus-17-e168781-s002.xlsx]

## Sheet: Phylum
Phylum	Species richness
Basidiomycota	773
Ascomycota	36

## Sheet: Class
Class	Species richness
Agaricomycetes	756
Sordariomycetes	15
Dacrymycetes	12
Pezizomycetes	9
Leotiomycetes	9
Tremellomycetes	5
Eurotiomycetes	1
Orbiliomycetes	1
Geoglossomycetes	1

## Sheet: Order
Order	Species richness
Agaricales	270
Polyporales	161
Russulales	109
Hymenochaetales	103
Boletales	25
Auriculariales	22
Cantharellales	15
Dacrymycetales	12
Gomphales	12
Pezizales	9
Xenasmatales	8
Xylariales	8
Hypocreales	7
Trechisporales	7
Corticiales	6
Thelephorales	6
Gloeophyllales	5
Helotiales	5
Tremellales	5
Atheliales	2
Leotiales	2
Rhytismatales	2
Stereopsidales	2
Amylocorticiales	1
Eurotiales	1
Geastrales	1
Geoglossales	1
Sebacinales	1
Incertae sedis	1

## Sheet: Family
Family	Species richness
Russulaceae	50
Polyporaceae	46
Hymenochaetaceae	44
Schizoporaceae	34
Mycenaceae	28
Omphalotaceae	22
Phanerochaetaceae	22
Stereaceae	22
Hymenogastraceae	21
Peniophoraceae	19
Strophariaceae	17
Steccherinaceae	16
Auriculariaceae	15
Inocybaceae	15
Cortinariaceae	13
Dacrymycetaceae	12
Hydnangiaceae	12
Amanitaceae	11
Irpicaceae	11
Fomitopsidaceae	10
Hydnaceae	10
Psathyrellaceae	10
Boletaceae	9
Hygrophoraceae	9
Incrustoporiaceae	9
Meruliaceae	9
Physalacriaceae	9
Suillaceae	9
Entolomataceae	8
Gomphaceae	8
Xenasmataceae	8
Hydnodontaceae	7
Hyphodermataceae	7
Lycoperdaceae	7
Marasmiaceae	7
Peniophorellaceae	7
Bondarzewiaceae	6
Crepidotaceae	6
Dacryobolaceae	6
Auriscalpiaceae	5
Clavariaceae	5
Galeropsidaceae	5
Gloeophyllaceae	5
Hypoxylaceae	5
Thelephoraceae	5
Tricholomataceae	5
Agaricaceae	4
Botryobasidiaceae	4
Cerrenaceae	4
Lyophyllaceae	4
Meripilaceae	4
Pluteaceae	4
Tremellaceae	4
Chaetoporellaceae	3
Cordycipitaceae	3
Corticiaceae	3
Echinodontiaceae	3
Fibroporiaceae	3
Hypocreaceae	3
Rigidoporaceae	3
Tubariaceae	3
Xylariaceae	3
Albatrellaceae	2
Atheliaceae	2
Bolbitiaceae	2
Clavariadelphaceae	2
Clitocybaceae	2
Cudoniaceae	2
Cyphellaceae	2
Cystostereaceae	2
Discinaceae	2
Gelatinodiscaceae	2
Helvellaceae	2
Hyphodontiaceae	2
Laetiporaceae	2
Lentariaceae	2
Leotiaceae	2
Otideaceae	2
Panaceae	2
Pleurotaceae	2
Punctulariaceae	2
Radulomycetaceae	2
Resiniciaceae	2
Sclerodermataceae	2
Stereopsidaceae	2
Amylocorticiaceae	1
Bankeraceae	1
Biannulariaceae	1
Callistosporiaceae	1
Chlorociboriaceae	1
Coniophoraceae	1
Elaphomycetaceae	1
Geastraceae	1
Geoglossaceae	1
Gomphidiaceae	1
Helotiaceae	1
Hericiaceae	1
Hygrophoropsidaceae	1
Ischnodermataceae	1
Lentoporiaceae	1
Lichenomphaliaceae	1
Naemateliaceae	1
Oliveoniaceae	1
Ophiocordycipitaceae	1
Pezizaceae	1
Porotheleaceae	1
Pseudoclitocybaceae	1
Pterulaceae	1
Pycnoporellaceae	1
Pyronemataceae	1
Sarcomyxaceae	1
Sarcoporiaceae	1
Schizophyllaceae	1
Sclerotiniaceae	1
Sebacinaceae	1
Serpulaceae	1
Sideraceae	1
Skvortzoviaceae	1
Sparassidaceae	1
Tapinellaceae	1
Tubulicrinaceae	1
Vuilleminiaceae	1
Wynneaceae	1
Incertae sedis	44

## Sheet: Genus
Genus	Species richness
Russula	30
Xylodon	21
Mycena	19
Lactarius	17
Gymnopus	13
Hymenochaete	13
Inocybe	12
Laccaria	12
Lyomyces	12
Amanita	11
Cortinarius	10
Phanerochaete	9
Suillus	9
Aleurodiscus	8
Clavulina	8
Entoloma	8
Gymnopilus	8
Pholiota	8
Steccherinum	8
Stereum	8
Xenasmatella	8
Dacrymyces	7
Peniophorella	7
Skeletocutis	7
Trametes	7
Collybiopsis	6
Coltricia	6
Crepidotus	6
Hydnoporia	6
Lycoperdon	6
Psilocybe	6
Fuscoporia	5
Ginnsia	5
Hyphoderma	5
Marasmius	5
Panaeolus	5
Ramaria	5
Scytinostroma	5
Tricholoma	5
Antrodia	4
Armillaria	4
Auricularia	4
Botryobasidium	4
Calocera	4
Clavulinopsis	4
Coprinellus	4
Cyanosporus	4
Pluteus	4
Rigidoporus	4
Trechispora	4
Tremella	4
Amylostereum	3
Antrodiella	3
Cerrena	3
Cordyceps	3
Corticium	3
Eichleriella	3
Exidia	3
Fibroporia	3
Fomitopsis	3
Galerina	3
Gloeophyllum	3
Heterobasidion	3
Hygrocybe	3
Hypoxylon	3
Kneiffiella	3
Lactifluus	3
Mariorajchenbergia	3
Megacollybia	3
Meripilus	3
Microporus	3
Peniophora	3
Phellinopsis	3
Phlebiopsis	3
Physisporinus	3
Picipes	3
Postia	3
Psathyrella	3
Pseudohydnum	3
Tricholomopsis	3
Vararia	3
Adustochaete	2
Albatrellopsis	2
Ampulloclitocybe	2
Ascocoryne	2
Asterostroma	2
Athelia	2
Auriscalpium	2
Clavariadelphus	2
Conferticium	2
Conocybe	2
Cyathus	2
Cystoderma	2
Dacryobolus	2
Daldinia	2
Gerronema	2
Grammothele	2
Haploporus	2
Hebeloma	2
Helvella	2
Henningsomyces	2
Heterocorticium	2
Hirschioporus	2
Hourangia	2
Hydropus	2
Hyphodontia	2
Hypholoma	2
Hypocrea	2
Inosperma	2
Laetiporus	2
Lentinellus	2
Leotia	2
Meruliopsis	2
Metulodontia	2
Metuloidea	2
Mucidula	2
Mycoacia	2
Otidea	2
Panellus	2
Panus	2
Paragyromitra	2
Phanerochaetella	2
Phellinus	2
Phlebia	2
Phlegmacium	2
Polyporus	2
Radulomyces	2
Resinicium	2
Rhizochaete	2
Rhodocollybia	2
Scleroderma	2
Spathularia	2
Stereopsis	2
Termitomyces	2
Thelephora	2
Tomentella	2
Tubaria	2
Tyromyces	2
Veluticeps	2
Xeromphalina	2
Xylaria	2
Acanthobasidium	1
Acanthophysellum	1
Agaricus	1
Alloexidiopsis	1
Amphosoma	1
Anomoloma	1
Arrhenia	1
Artomyces	1
Aureoboletus	1
Bjerkandera	1
Boletus	1
Bondarzewia	1
Bovista	1
Brevicellicium	1
Burgella	1
Byssomerulius	1
Callistosporium	1
Calyptella	1
Campanella	1
Candolleomyces	1
Catathelasma	1
Cerioporus	1
Ceriporia	1
Chlorociboria	1
Chondrostereum	1
Chroogomphus	1
Chrysomphalina	1
Cladobotryum	1
Clitocybe	1
Collybia	1
Coltriciella	1
Coniophora	1
Coprinopsis	1
Coprinus	1
Cremeoefibula	1
Crucibulum	1
Cruentomycena	1
Crustoderma	1
Crustomyces	1
Cryptoporus	1
Crystallicutis	1
Cylindrobasidium	1
Cystidiopostia	1
Cytidia	1
Daedaleopsis	1
Deconica	1
Dendrocorticium	1
Dentocorticium	1
Dicephalospora	1
Dichomitus	1
Dichostereum	1
Ditiola	1
Earliella	1
Elaphomyces	1
Elmerina	1
Engleromyces	1
Fabisporus	1
Fasciodontia	1
Favolaschia	1
Favolus	1
Fibrodontia	1
Flammulaster	1
Flammulina	1
Fomes	1
Fulvoderma	1
Gamundia	1
Ganoderma	1
Geastrum	1
Geoglossum	1
Gerhardtia	1
Gliophorus	1
Gloeocystidiellum	1
Gloeodontia	1
Gloeostereum	1
Gloiothele	1
Gomphus	1
Guepinia	1
Hapalopilus	1
Hericium	1
Heteroradulum	1
Humaria	1
Hydnocristella	1
Hydnum	1
Hygrophoropsis	1
Hymenogaster	1
Hymenopellis	1
Hyphodermella	1
Infundibulicybe	1
Irpex	1
Ischnoderma	1
Junghuhnia	1
Kuehneromyces	1
Lachnocladium	1
Lacrymaria	1
Laurilia	1
Leccinum	1
Legaliana	1
Lentaria	1
Lentinus	1
Lentoporia	1
Lenzites	1
Lepiota	1
Lepista	1
Leratiomyces	1
Leucoagaricus	1
Lichenomphalia	1
Licrostroma	1
Lividopora	1
Lopharia	1
Lyophyllum	1
Mallocybe	1
Martininia	1
Melanoderma	1
Melanoleuca	1
Mensularia	1
Michenera	1
Microporellus	1
Mucronella	1
Mycoaciella	1
Naematelia	1
Naucoria	1
Neoantrodia	1
Neoboletus	1
Neodatronia	1
Neohypochnicium	1
Nidularia	1
Nigroporus	1
Odontia	1
Oliveonia	1
Ophiocordyceps	1
Pallidohirschioporus	1
Paragymnopus	1
Parmastomyces	1
Perenniporiopsis	1
Phaeoclavulina	1
Phaeolepiota	1
Phaeonematoloma	1
Phaeophlebiopsis	1
Phlebiodontia	1
Phylloporia	1
Phylloporus	1
Piptoporus	1
Pleurocybella	1
Pleurotus	1
Podofomes	1
Poriodontia	1
Porogramme	1
Porostereum	1
Porotheleum	1
Proterochaete	1
Protostropharia	1
Pseudoclitocybe	1
Pseudoinonotus	1
Pterulicium	1
Punctularia	1
Pycnoporellus	1
Pyrrhulomyces	1
Quasiphlebia	1
Ramaricium	1
Ramariopsis	1
Resiniporus	1
Resupinatus	1
Retiboletus	1
Rhodonia	1
Roridomyces	1
Ryvardenia	1
Sarcodon	1
Sarcomyxa	1
Sarcoporia	1
Schizophyllum	1
Sebacina	1
Serpula	1
Sidera	1
Sinohygrocybe	1
Skvortzovia	1
Spongiporus	1
Stropharia	1
Subulicystidium	1
Tapinella	1
Tenuimyces	1
Terana	1
Tetrapyrgos	1
Thaxterogaster	1
Tomentellopsis	1
Trametopsis	1
Trogia	1
Truncatoporia	1
Tubulicrinis	1
Tylopilus	1
Vanderbylia	1
Vesiculomyces	1
Vitreoporus	1
Wrightoporia	1
Wynnea	1
Xylobolus	1
