# Supplementary material for: Assessing macrofungal diversity to identify conservation priority areas: a case study from the southern section of the Hengduan Mountains, China
Source: IMA Fungus. 2026 Jun 12;17:e168781. doi: 10.3897/imafungus.17.168781 (PMC13282625; doi:10.3897/imafungus.17.168781)
Supplement: Supplementary material 3 — Supplementary information 3 [file imafungus-17-e168781-s003.xlsx]

## Sheet: Sheet1
Sampling site	Elevation	Longitude	Latitude	Protected or not	Species richness	PD	NRI	NTI
S1	High	101°32′0″E	29°14′32″N	Protected	13	2344.75	-0.0192	-0.4228
S2	High	101°32′1″E	29°14′32″N	Protected	8	1720.66	-0.1367	-0.3173
S3	High	101°31′58″E	29°14′32″N	Protected	23	3693.29	-1.8654	0.9971
S4	High	101°24′25″E	29°9′11″N	Non-protected	29	4097.01	-0.4819	-0.307
S5	High	101°24′25″E	29°9′11″N	Non-protected	33	3800.31	1.1757	1.1743
S6	High	101°24′37″E	29°8′59″N	Non-protected	1	571.678
S7	High	102°12′15″E	28°55′6″N	Non-protected	4	1378.15	-1.6149	-1.1838
S8	High	102°9′29″E	28°57′34″N	Protected	11	1509.43	1.1003	1.7498
S9	High	102°12′16″E	28°55′7″N	Protected	3	725.508	1.2091	1.3136
S10	High	102°9′30″E	28°57′36″N	Protected	13	2260.19	0.1545	-0.0432
S11	High	102°22′51″E	29°1′58″N	Protected	11	2229.18	-0.7813	-0.3984
S12	High	102°22′52″E	29°1′59″N	Protected	12	1725.41	1.1411	1.2536
S13	High	102°1′26″E	29°13′14″N	Protected	15	2312.92	-0.2471	1.0871
S14	High	102°1′10″E	29°12′59″N	Protected	28	3841.68	0.003	-0.178
S15	Mid	102°19′55″E	27°45′27″N	Non-protected	11	1668.34	0.9423	1.1919
S16	Mid	102°19′56″E	27°45′26″N	Non-protected	16	2443.68	0.3206	0.3215
S17	Mid	102°24′7″E	27°35′2″N	Non-protected	24	2854.26	1.077	1.4938
S18	Mid	102°24′7″E	27°35′2″N	Non-protected	21	3248.94	-0.3655	-0.4327
S19	Mid	102°21′43″E	27°52′40″N	Non-protected	2	744.495	0.2202	0.2202
S20	Mid	102°35′20″E	27°52′52″N	Non-protected	8	1928.67	-0.884	-0.9514
S21	Mid	102°21′40″E	27°52′42″N	Non-protected	4	914.037	0.8495	0.8458
S22	Mid	102°35′20″E	27°52′52″N	Non-protected	10	2006.71	-0.5203	-0.5108
S23	Mid	102°49′55″E	28°26′19″N	Protected	13	2395.62	0.0378	-0.7156
S24	Mid	102°49′52″E	28°26′21″N	Protected	14	1998.66	0.9423	1.132
S25	Mid	102°33′9″E	29°2′25″N	Non-protected	5	1554.72	-1.6384	-1.4832
S26	Mid	102°33′10″E	29°2′25″N	Non-protected	5	1484.13	-1.3504	-1.1323
S27	Mid	102°44′36″E	28°41′48″N	Protected	35	4880.96	-2.8833	0.1559
S28	Mid	102°44′36″E	28°41′45″N	Non-protected	31	3754.85	0.358	0.4463
S29	Mid	103°0′14″E	29°2′52″N	Non-protected	1	571.678
S30	Mid	102°59′51″E	29°2′41″N	Protected	29	3480.82	0.6975	0.7075
S31	Mid	102°59′49″E	29°2′40″N	Protected	28	3799.7	-0.6323	0.1883
S32	Low	103°48′4″E	28°58′31″N	Protected	14	1946.64	1.1443	0.88
S33	Low	103°48′3″E	28°58′31″N	Protected	21	2408.48	0.8221	2.3465
S34	Mid	103°3′57″E	28°39′38″N	Protected	29	4017.86	-1.2994	1.1096
S35	Mid	103°3′59″E	28°39′39″N	Protected	26	3593.04	0.3996	-0.1355
S36	Mid	103°19′7″E	28°14′7″N	Protected	12	2439.81	-0.6555	-1.2862
S37	Mid	103°21′32″E	28°15′31″N	Protected	23	2621.84	1.4839	1.4394
S38	Low	104°4′20″E	28°41′1″N	Non-protected	10	1287.59	1.2544	2.1248
S39	Mid	103°49′58″E	28°35′29″N	Non-protected	3	843.038	0.5172	0.5613
S40	Low	104°4′22″E	28°40′59″N	Protected	8	1341.7	0.7871	1.1314
S41	High	101°27′51″E	29°17′47″N	Non-protected	5	1178.45	0.264	0.3164
S42	High	101°24′28″E	29°9′18″N	Protected	17	2640.53	0.37	0.1438
S43	High	101°24′49″E	29°3′27″N	Protected	12	2667.57	-1.1266	-2.1086
S44	High	102°23′0″E	29°1′37″N	Protected	16	2942.58	-0.5801	-1.2951
S45	Mid	102°41′46″E	29°3′56″N	Non-protected	7	1095.12	1.1722	1.7214
S46	Mid	102°37′40″E	28°52′38″N	Non-protected	4	1048.81	0.1099	0.3727
S47	Mid	102°35′26″E	28°50′33″N	Non-protected	9	1611.46	0.6064	0.4964
S48	Mid	102°35′43″E	28°48′12″N	Non-protected	1	571.678
S49	Mid	102°47′5″E	28°13′53″N	Non-protected	3	909.345	0.1009	0.2586
S50	Mid	102°24′1″E	27°52′36″N	Non-protected	7	1506.16	0.3506	-0.2494
S51	Mid	102°22′16″E	27°53′2″N	Non-protected	7	1500.73	0.2382	-0.1491
S52	Mid	103°21′42″E	28°15′49″N	Non-protected	5	1158.29	0.4	0.2539
S53	Mid	103°4′53″E	28°28′0″N	Non-protected	2	744.495	0.2453	0.2453
S54	Mid	103°3′58″E	28°39′38″N	Protected	13	3006.29	-1.6784	-2.1749
S55	Mid	103°3′21″E	28°40′37″N	Protected	6	1457.68	0.0801	-0.5551
S56	Low	103°18′42″E	28°29′15″N	Protected	18	2158.42	1.1563	1.4955
S57	Low	103°44′7″E	28°58′1″N	Non-protected	9	1363.7	0.6498	1.9222
S58	Low	103°50′37″E	29°2′12″N	Protected	4	1320.78	-1.5547	-1.0304
S59	Mid	102°59′42″E	29°2′44″N	Protected	5	1496.38	-1.4632	-0.8198
S60	Mid	102°49′32″E	28°43′22″N	Non-protected	8	1456.42	0.362	0.9454
S61	Mid	102°49′41″E	28°42′35″N	Non-protected	8	1929.06	-1.0113	-1.322
S62	Mid	102°49′46″E	28°43′3″N	Non-protected	8	1574.26	0.444	-0.1132
S63	Mid	102°41′21″E	28°30′43″N	Non-protected	7	1582.36	-0.3188	-0.5239
S64	Mid	102°46′38″E	28°19′23″N	Non-protected	4	1349.46	-1.695	-1.056
S65	Mid	102°41′21″E	28°30′43″N	Non-protected	3	812.259	0.6323	0.9013
S66	Mid	102°34′33″E	27°52′24″N	Non-protected	14	1968.09	0.8497	0.8619
S67	Mid	102°6′18″E	27°52′49″N	Non-protected	23	3100.94	0.5496	0.2707
S68	Mid	102°34′30″E	27°52′25″N	Non-protected	15	1929.01	0.9477	2.0394
S69	Mid	102°43′22″E	27°56′50″N	Non-protected	2	646.988	0.9379	0.9379
S70	Mid	102°34′32″E	27°52′24″N	Non-protected	15	2708.18	-2.0192	0.2635
S71	Mid	102°6′17″E	27°52′49″N	Non-protected	13	1798.19	1.0431	1.5748
S72	High	102°9′43″E	28°57′53″N	Non-protected	7	1316.64	0.8272	0.6521
S73	High	102°11′27″E	28°55′31″N	Non-protected	1	571.678
S74	High	102°12′17″E	28°55′7″N	Non-protected	1	571.678
S75	High	102°9′43″E	28°57′54″N	Protected	10	1946.9	-0.5363	0.0036
S76	High	102°12′17″E	28°55′7″N	Non-protected	1	571.678
S77	High	101°23′55″E	29°7′20″N	Non-protected	8	1371.89	0.3578	1.1275
S78	High	101°23′50″E	29°7′29″N	Non-protected	12	2043.64	0.2245	0.1856
S79	High	101°25′11″E	29°3′15″N	Non-protected	8	1281.05	0.9058	1.6822
S80	High	101°25′8″E	29°3′16″N	Non-protected	12	1779.72	1.117	0.8797
S81	High	101°23′56″E	29°7′21″N	Non-protected	11	1232.39	1.7927	2.4826
S82	High	101°23′50″E	29°7′29″N	Protected	11	1731.79	0.8331	0.7602
S83	High	101°25′9″E	29°3′15″N	Non-protected	12	1954.57	0.3069	0.4685
S84	High	101°30′4″E	29°6′29″N	Protected	12	1940.52	0.1494	0.6614
S85	High	101°28′46″E	29°17′55″N	Non-protected	11	1654.62	1.1462	0.78
S86	High	101°28′44″E	29°18′5″N	Non-protected	14	2146.18	0.4894	0.8113
S87	High	101°32′19″E	29°11′47″N	Non-protected	12	2605.04	-1.6863	-0.86
S88	High	101°28′46″E	29°17′54″N	Non-protected	12	2221.96	-0.4058	-0.3777
S89	High	101°28′44″E	29°18′5″N	Non-protected	10	2144.43	-0.766	-0.8914
S90	High	101°32′19″E	29°11′47″N	Non-protected	13	1671.67	1.3089	1.5409
S91	Mid	102°58′47″E	29°2′28″N	Protected	1	571.678
S92	Mid	102°59′37″E	29°2′43″N	Protected	8	1402.62	0.6855	0.9119
S93	Mid	102°59′39″E	29°2′45″N	Protected	4	1530.52	-2.8324	-0.7201
S94	Mid	103°1′51″E	29°2′38″N	Protected	2	646.988	0.9597	0.9597
S95	Mid	103°2′4″E	29°2′19″N	Protected	2	740.545	0.2618	0.2618
S96	Mid	102°58′46″E	29°2′28″N	Protected	5	1952.54	-2.7457	-3.3225
S97	Mid	102°59′36″E	29°2′44″N	Protected	5	1366.2	-0.8999	-0.5061
S98	Mid	102°59′39″E	29°2′46″N	Protected	3	1312.22	-2.3238	-1.9485
S99	Mid	103°1′51″E	29°2′38″N	Protected	2	646.988	0.99	0.99
S100	Mid	103°2′4″E	29°2′18″N	Protected	1	571.678
S101	Low	103°42′35″E	28°52′45″N	Non-protected	4	789.217	1.4498	1.4374
S102	Low	103°42′36″E	28°52′46″N	Non-protected	3	810.501	0.6471	0.9279
S103	Low	103°24′5″E	28°38′9″N	Non-protected	10	2015.18	-0.5153	-0.0143
S104	Low	103°24′38″E	28°38′14″N	Non-protected	2	740.545	0.2655	0.2655
S105	Low	103°24′6″E	28°38′4″N	Non-protected	6	1136.83	0.7837	1.1787
S106	Low	103°24′10″E	28°38′7″N	Non-protected	6	1301.58	0.0826	0.6738
S107	Low	103°24′43″E	28°38′12″N	Non-protected	1	571.678
S108	Low	103°47′53″E	28°58′25″N	Non-protected	5	1248.51	0.1704	-0.2369
S109	Low	103°47′46″E	28°58′23″N	Non-protected	9	1943.82	-0.4132	-0.8609
S110	Low	103°48′5″E	28°58′55″N	Non-protected	14	1684.02	1.2175	2.206
S111	Low	103°47′54″E	28°58′24″N	Non-protected	7	1538.74	0.1961	-0.2354
S112	Low	103°47′51″E	28°58′27″N	Non-protected	8	1691.76	0.1026	-0.4228
S113	Low	103°48′6″E	28°58′54″N	Non-protected	10	1790.57	0.4236	0.2797
S114	Low	104°2′44″E	28°46′33″N	Protected	18	3063.9	-1.2748	0.3636
S115	Low	104°2′45″E	28°46′31″N	Non-protected	1	571.678
S116	Low	104°1′20″E	28°47′24″N	Non-protected	3	895.71	0.2867	-0.0033
S117	Low	104°2′44″E	28°46′33″N	Protected	19	2808.28	0.0783	0.1424
S118	Low	104°2′45″E	28°46′31″N	Non-protected	2	722.893	0.3992	0.3992
S119	Low	104°1′19″E	28°47′27″N	Non-protected	3	819.805	0.6047	0.7931
S120	Mid	103°18′16″E	28°11′47″N	Protected	1	571.678
S121	Mid	103°19′9″E	28°13′3″N	Protected	6	1431.86	-0.3479	-0.0382
S122	Mid	103°19′21″E	28°13′29″N	Protected	10	2138.66	-1.839	0.3295
S123	Mid	103°19′10″E	28°13′59″N	Protected	14	2600.54	-0.4576	-1.1619
S124	Mid	103°19′11″E	28°14′0″N	Protected	11	1974.82	-0.9665	0.8022
S125	Mid	103°18′16″E	28°11′47″N	Protected	1	571.678
S126	Mid	103°19′9″E	28°13′3″N	Protected	5	1389.61	-0.7305	-0.6112
S127	Mid	103°19′20″E	28°13′29″N	Protected	9	1888.75	-0.4345	-0.6932
S128	Mid	103°19′10″E	28°14′0″N	Protected	5	912.037	1.2117	1.4606
S129	Mid	103°19′8″E	28°14′7″N	Protected	9	1886.75	-1.5199	0.3219
S130	Mid	103°19′42″E	28°14′25″N	Protected	10	2038.65	-0.4337	-0.8956
S131	Mid	103°6′35″E	28°41′10″N	Protected	5	1312.8	-0.8187	-0.1737
S132	Mid	103°6′35″E	28°41′8″N	Protected	4	1284.67	-1.3333	-0.7124
S133	Mid	103°6′39″E	28°42′38″N	Protected	11	1738.48	0.7637	0.7505
S134	Mid	103°6′35″E	28°41′9″N	Protected	4	833.078	1.0576	1.3246
S135	Mid	103°6′34″E	28°41′8″N	Protected	7	1544.55	-0.4611	-0.222
S136	Mid	103°6′40″E	28°42′39″N	Protected	12	1935.88	0.7052	0.4055
S137	Mid	103°8′45″E	28°46′10″N	Protected	8	1308.61	0.9291	1.1908
S138	Mid	103°8′44″E	28°46′10″N	Protected	4	862.002	0.9292	1.2562
S139	Mid	103°8′39″E	28°46′14″N	Protected	5	897.53	1.4041	1.3562
S140	Mid	103°5′57″E	28°39′53″N	Protected	8	1610.07	-0.1011	-0.034
S141	Mid	103°8′45″E	28°46′10″N	Protected	8	1190.24	1.26	1.5667
S142	Mid	103°8′44″E	28°46′10″N	Protected	5	881.445	1.4328	1.5057
S143	Mid	103°8′42″E	28°46′11″N	Protected	7	1087.3	1.109	1.7951
S144	Mid	103°5′57″E	28°39′53″N	Protected	11	1552.51	1.1492	1.3859
S145	High	102°23′58″E	29°5′47″N	Protected	17	2471.46	-1.518	1.6758
S146	High	102°23′43″E	29°6′20″N	Protected	10	1285.8	1.4144	2.2443
S147	High	102°23′23″E	29°7′32″N	Protected	9	1330.71	0.8827	1.8054
S148	High	102°23′58″E	29°5′46″N	Protected	11	1377.72	1.5914	1.9602
S149	High	102°23′43″E	29°6′20″N	Protected	3	790.657	0.7977	1.0066
S150	High	102°23′22″E	29°7′31″N	Protected	6	1390.13	0.171	-0.2842
S151	High	102°23′59″E	29°5′47″N	Protected	5	954.239	0.9917	1.5085
S152	High	102°23′44″E	29°6′20″N	Protected	3	872.005	0.2499	0.649
S153	High	102°23′22″E	29°7′32″N	Protected	7	1281.6	0.8285	0.6857
S154	High	102°16′20″E	29°6′6″N	Protected	6	1692.58	-1.4051	-1.3207
S155	High	102°16′21″E	29°6′6″N	Protected	7	1377.28	0.5145	0.5243
S156	High	102°16′22″E	29°6′6″N	Protected	4	933.828	0.586	0.8054
S157	High	102°19′33″E	28°55′4″N	Protected	1	571.678
S158	High	102°19′39″E	28°55′11″N	Protected	9	1637.68	0.5067	0.2651
S159	High	102°19′42″E	28°55′10″N	Protected	5	1134.83	0.5916	0.3697
S160	High	102°20′37″E	28°54′29″N	Protected	1	571.678
S161	High	102°21′3″E	28°54′2″N	Protected	12	2424.04	-0.8701	-0.4164
S162	High	102°21′3″E	28°54′2″N	Protected	4	995.065	0.5359	0.457
S163	High	102°21′15″E	28°53′26″N	Protected	6	1050.05	1.0201	1.5619
S164	High	102°19′32″E	28°55′4″N	Protected	1	571.678
S165	High	102°19′39″E	28°55′11″N	Protected	5	1076.59	0.7009	0.7744
S166	High	102°19′42″E	28°55′11″N	Protected	3	824.105	0.6325	0.6525
S167	High	102°20′32″E	28°54′32″N	Protected	1	571.678
S168	High	102°21′2″E	28°54′2″N	Protected	4	1049.59	0.3997	-0.0142
S169	High	102°21′2″E	28°54′2″N	Protected	3	824.125	0.598	0.7528
S170	High	102°21′15″E	28°53′27″N	Protected	6	1281.18	-0.0855	0.6111
S171	High	102°19′33″E	28°55′6″N	Protected	1	571.678
S172	High	102°19′39″E	28°55′11″N	Protected	5	1245.94	0.2053	-0.2185
S173	High	102°19′42″E	28°55′10″N	Protected	6	1213.62	0.6468	0.8084
S174	High	102°20′37″E	28°54′28″N	Protected	2	740.545	0.2777	0.2777
S175	High	102°21′2″E	28°54′2″N	Protected	4	1004.26	0.5846	0.3131
S176	High	102°21′3″E	28°54′2″N	Protected	2	740.545	0.2263	0.2263
S177	High	102°21′15″E	28°53′26″N	Protected	4	858.342	1.0108	1.1393
